# Supplementary material for: Essential Genes and MiRNA–mRNA Network Contributing to the Pathogenesis of Idiopathic Pulmonary Arterial Hypertension
Source: Front Cardiovasc Med. 2021 May 5;8:627873. doi: 10.3389/fcvm.2021.627873 (PMC8133434; doi:10.3389/fcvm.2021.627873)
Supplement: Supplementary file 2 [file Table_1.XLSX]

## Sheet: mirnet_mir_target_1
ID	Accession	Target	TargetID	Experiment	Literature	Tissue
hsa-mir-517a-3p	MIMAT0002852	DBN1	1627	HITS-CLIP//PAR-CLIP	21572407	Unspecified
hsa-mir-517a-3p	MIMAT0002852	PTK2B	2185	Luciferase reporter assay//Microarray//qRT-PCR//Western blot	23142219	Unspecified
hsa-mir-517a-3p	MIMAT0002852	HNRNPU	3192	HITS-CLIP	22927820	Unspecified
hsa-mir-517a-3p	MIMAT0002852	USP1	7398	PAR-CLIP	22012620|21572407	Unspecified
hsa-mir-517a-3p	MIMAT0002852	THOC5	8563	PAR-CLIP	27292025	Unspecified
hsa-mir-517a-3p	MIMAT0002852	TNIP1	10318	Luciferase reporter assay	23448136	Unspecified
hsa-mir-517a-3p	MIMAT0002852	NUPL2	11097	PAR-CLIP	23446348|21572407	Unspecified
hsa-mir-517a-3p	MIMAT0002852	DNAJC28	54943	HITS-CLIP//PAR-CLIP	21572407|23824327	Unspecified
hsa-mir-517a-3p	MIMAT0002852	C16orf58	64755	PAR-CLIP	26701625	Unspecified
hsa-mir-517a-3p	MIMAT0002852	EFHD2	79180	PAR-CLIP	23592263	Unspecified
hsa-mir-517a-3p	MIMAT0002852	THAP2	83591	HITS-CLIP	23824327	Unspecified
hsa-mir-517a-3p	MIMAT0002852	NACC2	138151	HITS-CLIP	23824327	Unspecified
hsa-mir-517a-3p	MIMAT0002852	ZNF431	170959	HITS-CLIP	23706177	Unspecified
hsa-mir-146b-3p	MIMAT0004766	COX6C	1345	PAR-CLIP	26701625	Unspecified
hsa-mir-146b-3p	MIMAT0004766	CPS1	1373	HITS-CLIP	23313552	Unspecified
hsa-mir-146b-3p	MIMAT0004766	DAB2	1601	HITS-CLIP	23824327	Unspecified
hsa-mir-146b-3p	MIMAT0004766	IRAK1	3654	Luciferase reporter assay	25771167	Unspecified
hsa-mir-146b-3p	MIMAT0004766	MAT2A	4144	qRT-PCR//Western blot	26418898	Unspecified
hsa-mir-146b-3p	MIMAT0004766	RAB8A	4218	PAR-CLIP	20371350	Unspecified
hsa-mir-146b-3p	MIMAT0004766	NDUFV3	4731	HITS-CLIP	19536157	Unspecified
hsa-mir-146b-3p	MIMAT0004766	CDK16	5127	PAR-CLIP	26701625	Unspecified
hsa-mir-146b-3p	MIMAT0004766	PDGFB	5155	ELISA//Immunoblot//Microarray//qRT-PCR	21266476	Unspecified
hsa-mir-146b-3p	MIMAT0004766	PER1	5187	Luciferase reporter assay	25771167	Unspecified
hsa-mir-146b-3p	MIMAT0004766	PTGS1	5742	HITS-CLIP	19536157	Unspecified
hsa-mir-146b-3p	MIMAT0004766	REL	5966	HITS-CLIP	23313552	Unspecified
hsa-mir-146b-3p	MIMAT0004766	ATXN1	6310	PAR-CLIP	20371350	Unspecified
hsa-mir-146b-3p	MIMAT0004766	TPM3	7170	PAR-CLIP	27292025	Unspecified
hsa-mir-146b-3p	MIMAT0004766	LIMD1	8994	PAR-CLIP	21572407	Unspecified
hsa-mir-146b-3p	MIMAT0004766	KIF3B	9371	PAR-CLIP	21572407	Unspecified
hsa-mir-146b-3p	MIMAT0004766	TSC22D2	9819	PAR-CLIP	23592263	Unspecified
hsa-mir-146b-3p	MIMAT0004766	POLR3G	10622	PAR-CLIP	23446348	Unspecified
hsa-mir-146b-3p	MIMAT0004766	SLC12A7	10723	PAR-CLIP	27292025	Unspecified
hsa-mir-146b-3p	MIMAT0004766	BLCAP	10904	HITS-CLIP//PAR-CLIP	23592263|24398324|23446348|21572407|20371350	Unspecified
hsa-mir-146b-3p	MIMAT0004766	FAM107A	11170	HITS-CLIP	19536157	Unspecified
hsa-mir-146b-3p	MIMAT0004766	PHLPP2	23035	PAR-CLIP	27292025	Unspecified
hsa-mir-146b-3p	MIMAT0004766	ATG2A	23130	HITS-CLIP	28735896	Unspecified
hsa-mir-146b-3p	MIMAT0004766	GANAB	23193	PAR-CLIP	26701625	Unspecified
hsa-mir-146b-3p	MIMAT0004766	SZT2	23334	HITS-CLIP	19536157	Unspecified
hsa-mir-146b-3p	MIMAT0004766	LSM4	25804	PAR-CLIP	20371350|27292025	Unspecified
hsa-mir-146b-3p	MIMAT0004766	ZNF285	26974	HITS-CLIP	23824327	Unspecified
hsa-mir-146b-3p	MIMAT0004766	MAP3K20	51776	PAR-CLIP	23446348	Unspecified
hsa-mir-146b-3p	MIMAT0004766	BIVM	54841	HITS-CLIP	23824327	Unspecified
hsa-mir-146b-3p	MIMAT0004766	MTFR1L	56181	PAR-CLIP	20371350	Unspecified
hsa-mir-146b-3p	MIMAT0004766	RARS2	57038	HITS-CLIP	19536157	Unspecified
hsa-mir-146b-3p	MIMAT0004766	NUFIP2	57532	PAR-CLIP	23592263|20371350	Unspecified
hsa-mir-146b-3p	MIMAT0004766	CAMKV	79012	HITS-CLIP	19536157	Unspecified
hsa-mir-146b-3p	MIMAT0004766	ZNF703	80139	HITS-CLIP	24906430|23824327|19536157|27418678|28735896	Unspecified
hsa-mir-146b-3p	MIMAT0004766	CTC1	80169	HITS-CLIP	19536157	Unspecified
hsa-mir-146b-3p	MIMAT0004766	CPEB4	80315	HITS-CLIP	23313552	Unspecified
hsa-mir-146b-3p	MIMAT0004766	APOL6	80830	HITS-CLIP	19536157	Unspecified
hsa-mir-146b-3p	MIMAT0004766	GDPD5	81544	HITS-CLIP	23313552	Unspecified
hsa-mir-146b-3p	MIMAT0004766	CBX2	84733	HITS-CLIP	23313552	Unspecified
hsa-mir-146b-3p	MIMAT0004766	ZNF551	90233	HITS-CLIP	23824327	Unspecified
hsa-mir-146b-3p	MIMAT0004766	NXPE3	91775	HITS-CLIP	27418678	Unspecified
hsa-mir-146b-3p	MIMAT0004766	2021-03-09	92979	PAR-CLIP	21572407	Unspecified
hsa-mir-146b-3p	MIMAT0004766	LRRC58	116064	PAR-CLIP	20371350	Unspecified
hsa-mir-146b-3p	MIMAT0004766	ZNF354B	117608	HITS-CLIP//PAR-CLIP	23446348|22012620|21572407|20371350|23706177	Unspecified
hsa-mir-146b-3p	MIMAT0004766	FAM84B	157638	HITS-CLIP	23824327	Unspecified
hsa-mir-146b-3p	MIMAT0004766	OLFML2A	169611	HITS-CLIP	23824327	Unspecified
hsa-mir-146b-3p	MIMAT0004766	KLHDC8B	200942	PAR-CLIP	23592263	Unspecified
hsa-mir-146b-3p	MIMAT0004766	GK5	256356	HITS-CLIP	23824327	Unspecified
hsa-mir-146b-3p	MIMAT0004766	NPAS4	266743	Luciferase reporter assay	25771167	Unspecified
hsa-mir-146b-3p	MIMAT0004766	KCTD21	283219	PAR-CLIP	23592263	Unspecified
hsa-mir-146b-3p	MIMAT0004766	C5orf51	285636	PAR-CLIP	21572407	Unspecified
hsa-mir-146b-3p	MIMAT0004766	KY	339855	PAR-CLIP	22012620	Unspecified
hsa-mir-146b-3p	MIMAT0004766	XKR7	343702	PAR-CLIP	23446348|20371350	Unspecified
hsa-mir-146b-3p	MIMAT0004766	C1orf229	388759	HITS-CLIP	19536157	Unspecified
hsa-mir-146b-3p	MIMAT0004766	TRIM67	440730	HITS-CLIP	19536157	Unspecified
hsa-mir-146b-3p	MIMAT0004766	ANKRD33B	651746	PAR-CLIP	23446348|21572407|26701625	Unspecified
hsa-mir-1178-3p	MIMAT0005823	ABCF1	23	HITS-CLIP//PAR-CLIP	22012620|21572407	Unspecified
hsa-mir-1178-3p	MIMAT0005823	CYP2C8	1558	PAR-CLIP	27292025	Unspecified
hsa-mir-1178-3p	MIMAT0005823	DUSP6	1848	HITS-CLIP	23824327	Unspecified
hsa-mir-1178-3p	MIMAT0005823	CTTN	2017	PAR-CLIP	23592263|23446348|21572407	Unspecified
hsa-mir-1178-3p	MIMAT0005823	ESD	2098	HITS-CLIP	23824327	Unspecified
hsa-mir-1178-3p	MIMAT0005823	HSPA6	3310	HITS-CLIP//PAR-CLIP	23592263|24398324|23446348|22012620|21572407|20371350|24906430|23706177|23313552|22927820|26701625|27292025	Unspecified
hsa-mir-1178-3p	MIMAT0005823	HTR1F	3355	HITS-CLIP	23824327	Unspecified
hsa-mir-1178-3p	MIMAT0005823	KLK2	3817	HITS-CLIP	23824327	Unspecified
hsa-mir-1178-3p	MIMAT0005823	PLS1	5357	PAR-CLIP	21572407	Unspecified
hsa-mir-1178-3p	MIMAT0005823	PPP2R1A	5518	PAR-CLIP	26701625	Unspecified
hsa-mir-1178-3p	MIMAT0005823	PPP3CB	5532	PAR-CLIP	20371350	Unspecified
hsa-mir-1178-3p	MIMAT0005823	MAPK9	5601	PAR-CLIP	22100165	Unspecified
hsa-mir-1178-3p	MIMAT0005823	RDX	5962	HITS-CLIP	23824327	Unspecified
hsa-mir-1178-3p	MIMAT0005823	SOS1	6654	HITS-CLIP	23313552	Unspecified
hsa-mir-1178-3p	MIMAT0005823	STAT3	6774	PAR-CLIP	23592263	Unspecified
hsa-mir-1178-3p	MIMAT0005823	SURF4	6836	PAR-CLIP	20371350	Unspecified
hsa-mir-1178-3p	MIMAT0005823	TP63	8626	HITS-CLIP	23824327	Unspecified
hsa-mir-1178-3p	MIMAT0005823	WASL	8976	PAR-CLIP	23592263	Unspecified
hsa-mir-1178-3p	MIMAT0005823	CCPG1	9236	PAR-CLIP	23592263	Unspecified
hsa-mir-1178-3p	MIMAT0005823	ABI2	10152	HITS-CLIP	23824327	Unspecified
hsa-mir-1178-3p	MIMAT0005823	STUB1	10273	Luciferase reporter assay//qRT-PCR	25635996	Unspecified
hsa-mir-1178-3p	MIMAT0005823	SPTLC1	10558	PAR-CLIP	21572407	Unspecified
hsa-mir-1178-3p	MIMAT0005823	MON1B	22879	HITS-CLIP	27418678	Unspecified
hsa-mir-1178-3p	MIMAT0005823	KIAA0907	22889	HITS-CLIP	23313552|21572407	Unspecified
hsa-mir-1178-3p	MIMAT0005823	KDM6B	23135	PAR-CLIP	27292025	Unspecified
hsa-mir-1178-3p	MIMAT0005823	TES	26136	HITS-CLIP	23313552	Unspecified
hsa-mir-1178-3p	MIMAT0005823	PARVB	29780	HITS-CLIP//PAR-CLIP	22012620|21572407	Unspecified
hsa-mir-1178-3p	MIMAT0005823	GPR132	29933	HITS-CLIP	19536157	Unspecified
hsa-mir-1178-3p	MIMAT0005823	HUNK	30811	HITS-CLIP	23824327|23313552	Unspecified
hsa-mir-1178-3p	MIMAT0005823	MRPL51	51258	HITS-CLIP	23824327	Unspecified
hsa-mir-1178-3p	MIMAT0005823	C9orf78	51759	PAR-CLIP	20371350	Unspecified
hsa-mir-1178-3p	MIMAT0005823	RNF216	54476	HITS-CLIP	21572407	Unspecified
hsa-mir-1178-3p	MIMAT0005823	UEVLD	55293	HITS-CLIP	23824327	Unspecified
hsa-mir-1178-3p	MIMAT0005823	CABP4	57010	PAR-CLIP	23592263	Unspecified
hsa-mir-1178-3p	MIMAT0005823	PLSCR4	57088	PAR-CLIP	22012620	Unspecified
hsa-mir-1178-3p	MIMAT0005823	ANKRD50	57182	PAR-CLIP	22012620	Unspecified
hsa-mir-1178-3p	MIMAT0005823	RHOJ	57381	HITS-CLIP	19536157	Unspecified
hsa-mir-1178-3p	MIMAT0005823	SFMBT2	57713	PAR-CLIP	23592263|22012620|26701625	Unspecified
hsa-mir-1178-3p	MIMAT0005823	ZMAT3	64393	PAR-CLIP	24398324|21572407|20371350	Unspecified
hsa-mir-1178-3p	MIMAT0005823	TNS3	64759	HITS-CLIP	23824327	Unspecified
hsa-mir-1178-3p	MIMAT0005823	SLC30A5	64924	PAR-CLIP	21572407	Unspecified
hsa-mir-1178-3p	MIMAT0005823	METTL16	79066	HITS-CLIP	23824327|22927820|19536157|27418678|28735896	Unspecified
hsa-mir-1178-3p	MIMAT0005823	PAGR1	79447	HITS-CLIP//PAR-CLIP	23592263|24398324|23446348|22012620|21572407|20371350	Unspecified
hsa-mir-1178-3p	MIMAT0005823	TMEM134	80194	HITS-CLIP	23824327	Unspecified
hsa-mir-1178-3p	MIMAT0005823	STK40	83931	HITS-CLIP	23824327	Unspecified
hsa-mir-1178-3p	MIMAT0005823	FAM213A	84293	HITS-CLIP	23313552	Unspecified
hsa-mir-1178-3p	MIMAT0005823	ZBTB37	84614	HITS-CLIP	27418678	Unspecified
hsa-mir-1178-3p	MIMAT0005823	FBXL20	84961	HITS-CLIP	19536157	Unspecified
hsa-mir-1178-3p	MIMAT0005823	STON2	85439	HITS-CLIP	23824327	Unspecified
hsa-mir-1178-3p	MIMAT0005823	ZNF486	90649	PAR-CLIP	22012620	Unspecified
hsa-mir-1178-3p	MIMAT0005823	PLXNA4	91584	HITS-CLIP	23824327	Unspecified
hsa-mir-1178-3p	MIMAT0005823	TMEM169	92691	HITS-CLIP	23824327	Unspecified
hsa-mir-1178-3p	MIMAT0005823	ZNF101	94039	PAR-CLIP	27292025	Unspecified
hsa-mir-1178-3p	MIMAT0005823	BTBD9	114781	HITS-CLIP	23824327|28735896	Unspecified
hsa-mir-1178-3p	MIMAT0005823	USH1G	124590	HITS-CLIP	23824327	Unspecified
hsa-mir-1178-3p	MIMAT0005823	GPR155	151556	HITS-CLIP	21572407	Unspecified
hsa-mir-1178-3p	MIMAT0005823	RNF38	152006	HITS-CLIP	23313552	Unspecified
hsa-mir-1178-3p	MIMAT0005823	THAP6	152815	HITS-CLIP	21572407	Unspecified
hsa-mir-1178-3p	MIMAT0005823	SLFN5	162394	HITS-CLIP	19536157	Unspecified
hsa-mir-1178-3p	MIMAT0005823	AGO3	192669	HITS-CLIP	23824327	Unspecified
hsa-mir-1178-3p	MIMAT0005823	FADS6	283985	HITS-CLIP	23824327	Unspecified
hsa-mir-1178-3p	MIMAT0005823	RPL7L1	285855	HITS-CLIP//PAR-CLIP	23824327|26701625	Unspecified
hsa-mir-1178-3p	MIMAT0005823	GPIHBP1	338328	PAR-CLIP	23592263	Unspecified
hsa-mir-1178-3p	MIMAT0005823	ZDHHC21	340481	HITS-CLIP	23824327	Unspecified
hsa-mir-1178-3p	MIMAT0005823	ATXN1L	342371	PAR-CLIP	23592263	Unspecified
hsa-mir-1178-3p	MIMAT0005823	ANKRD36	375248	HITS-CLIP	21572407	Unspecified
hsa-mir-1178-3p	MIMAT0005823	RGS9BP	388531	HITS-CLIP	23824327	Unspecified
hsa-mir-1178-3p	MIMAT0005823	FLG2	388698	HITS-CLIP	23706177	Unspecified
hsa-mir-1178-3p	MIMAT0005823	LINC00598	646982	HITS-CLIP	23824327	Unspecified
hsa-mir-1253	MIMAT0005904	PARP1	142	PAR-CLIP	20371350	Unspecified
hsa-mir-1253	MIMAT0005904	ARHGAP1	392	PAR-CLIP	23592263|21572407|20371350|27292025	Unspecified
hsa-mir-1253	MIMAT0005904	CCND1	595	PAR-CLIP	23592263	Unspecified
hsa-mir-1253	MIMAT0005904	BMPR1A	657	HITS-CLIP	23824327	Unspecified
hsa-mir-1253	MIMAT0005904	FOXL2	668	PAR-CLIP	23592263	Unspecified
hsa-mir-1253	MIMAT0005904	BTK	695	ChIP-seq//Immunoblot//Luciferase reporter assay//Western blot	27756747	Unspecified
hsa-mir-1253	MIMAT0005904	CALM3	808	PAR-CLIP	26701625	Unspecified
hsa-mir-1253	MIMAT0005904	CALR	811	PAR-CLIP	23592263	Unspecified
hsa-mir-1253	MIMAT0005904	CAMK4	814	HITS-CLIP	19536157	Unspecified
hsa-mir-1253	MIMAT0005904	CANX	821	PAR-CLIP	23592263	Unspecified
hsa-mir-1253	MIMAT0005904	CDC27	996	PAR-CLIP	20371350	Unspecified
hsa-mir-1253	MIMAT0005904	COL1A1	1277	PAR-CLIP	26701625	Unspecified
hsa-mir-1253	MIMAT0005904	CRKL	1399	PAR-CLIP	23446348|21572407|20371350	Unspecified
hsa-mir-1253	MIMAT0005904	CSNK2A1	1457	PAR-CLIP	22012620	Unspecified
hsa-mir-1253	MIMAT0005904	CTBP1	1487	PAR-CLIP	24398324|21572407|26701625|27292025	Unspecified
hsa-mir-1253	MIMAT0005904	EIF1AX	1964	PAR-CLIP	21572407|27292025	Unspecified
hsa-mir-1253	MIMAT0005904	FEN1	2237	PAR-CLIP	20371350	Unspecified
hsa-mir-1253	MIMAT0005904	FKBP4	2288	PAR-CLIP	26701625	Unspecified
hsa-mir-1253	MIMAT0005904	FOXO1	2308	PAR-CLIP	22100165	Unspecified
hsa-mir-1253	MIMAT0005904	G6PC	2538	PAR-CLIP	22012620	Unspecified
hsa-mir-1253	MIMAT0005904	GATA2	2624	PAR-CLIP	26701625	Unspecified
hsa-mir-1253	MIMAT0005904	GATA6	2627	PAR-CLIP	21572407	Unspecified
hsa-mir-1253	MIMAT0005904	GRB10	2887	PAR-CLIP	27292025	Unspecified
hsa-mir-1253	MIMAT0005904	HLA-DOA	3111	PAR-CLIP	22100165	Unspecified
hsa-mir-1253	MIMAT0005904	HMGN2	3151	PAR-CLIP	23446348	Unspecified
hsa-mir-1253	MIMAT0005904	IGF1R	3480	PAR-CLIP	22012620	Unspecified
hsa-mir-1253	MIMAT0005904	KCNH2	3757	PAR-CLIP	26701625	Unspecified
hsa-mir-1253	MIMAT0005904	LNPEP	4012	HITS-CLIP	23313552	Unspecified
hsa-mir-1253	MIMAT0005904	MECP2	4204	PAR-CLIP	23446348|22012620|26701625|27292025	Unspecified
hsa-mir-1253	MIMAT0005904	NF2	4771	PAR-CLIP	26701625	Unspecified
hsa-mir-1253	MIMAT0005904	OXA1L	5018	HITS-CLIP	23824327	Unspecified
hsa-mir-1253	MIMAT0005904	PAK2	5062	PAR-CLIP	21572407	Unspecified
hsa-mir-1253	MIMAT0005904	PLXNA2	5362	PAR-CLIP	22100165	Unspecified
hsa-mir-1253	MIMAT0005904	PPP1CC	5501	PAR-CLIP	21572407	Unspecified
hsa-mir-1253	MIMAT0005904	PTPA	5524	PAR-CLIP	26701625	Unspecified
hsa-mir-1253	MIMAT0005904	KLK10	5655	PAR-CLIP	23592263	Unspecified
hsa-mir-1253	MIMAT0005904	PSMD11	5717	PAR-CLIP	23592263	Unspecified
hsa-mir-1253	MIMAT0005904	PTPRM	5797	HITS-CLIP	23824327	Unspecified
hsa-mir-1253	MIMAT0005904	PYCR1	5831	PAR-CLIP	26701625	Unspecified
hsa-mir-1253	MIMAT0005904	RPS6KA3	6197	PAR-CLIP	21572407	Unspecified
hsa-mir-1253	MIMAT0005904	RPS6KB1	6198	PAR-CLIP	24398324	Unspecified
hsa-mir-1253	MIMAT0005904	SLC4A2	6522	PAR-CLIP	23592263	Unspecified
hsa-mir-1253	MIMAT0005904	SOX4	6659	PAR-CLIP	23446348|20371350	Unspecified
hsa-mir-1253	MIMAT0005904	SRP54	6729	PAR-CLIP	21572407	Unspecified
hsa-mir-1253	MIMAT0005904	TARS	6897	PAR-CLIP	22012620	Unspecified
hsa-mir-1253	MIMAT0005904	TGFBR2	7048	PAR-CLIP	23592263	Unspecified
hsa-mir-1253	MIMAT0005904	TGIF1	7050	PAR-CLIP	22012620	Unspecified
hsa-mir-1253	MIMAT0005904	TPD52L2	7165	PAR-CLIP	23592263	Unspecified
hsa-mir-1253	MIMAT0005904	TRAF6	7189	PAR-CLIP	23592263	Unspecified
hsa-mir-1253	MIMAT0005904	TUBB2A	7280	PAR-CLIP	23592263|24398324|23446348|20371350	Unspecified
hsa-mir-1253	MIMAT0005904	UBE2V1	7335	PAR-CLIP	23592263	Unspecified
hsa-mir-1253	MIMAT0005904	WEE1	7465	HITS-CLIP	27418678	Unspecified
hsa-mir-1253	MIMAT0005904	ZNF12	7559	PAR-CLIP	24398324|23446348|22012620|21572407|20371350|27292025	Unspecified
hsa-mir-1253	MIMAT0005904	ZNF33A	7581	HITS-CLIP	23313552	Unspecified
hsa-mir-1253	MIMAT0005904	ZNF85	7639	PAR-CLIP	20371350	Unspecified
hsa-mir-1253	MIMAT0005904	ZNF131	7690	PAR-CLIP	23592263	Unspecified
hsa-mir-1253	MIMAT0005904	LUZP1	7798	PAR-CLIP	26701625	Unspecified
hsa-mir-1253	MIMAT0005904	BTG2	7832	PAR-CLIP	24398324|21572407	Unspecified
hsa-mir-1253	MIMAT0005904	PABPN1	8106	PAR-CLIP	26701625	Unspecified
hsa-mir-1253	MIMAT0005904	HIST1H3E	8353	PAR-CLIP	23446348	Unspecified
hsa-mir-1253	MIMAT0005904	TAGLN2	8407	PAR-CLIP	23592263|26701625	Unspecified
hsa-mir-1253	MIMAT0005904	SEMA7A	8482	PAR-CLIP	23592263|27292025	Unspecified
hsa-mir-1253	MIMAT0005904	KHSRP	8570	PAR-CLIP	23592263	Unspecified
hsa-mir-1253	MIMAT0005904	KCNK5	8645	PAR-CLIP	26701625	Unspecified
hsa-mir-1253	MIMAT0005904	HRK	8739	PAR-CLIP	23592263	Unspecified
hsa-mir-1253	MIMAT0005904	ASH2L	9070	HITS-CLIP	23824327	Unspecified
hsa-mir-1253	MIMAT0005904	MAPKAPK2	9261	PAR-CLIP	26701625	Unspecified
hsa-mir-1253	MIMAT0005904	ARHGEF6	9459	HITS-CLIP//PAR-CLIP	23592263|23824327|27292025	Unspecified
hsa-mir-1253	MIMAT0005904	AKAP5	9495	HITS-CLIP	27418678	Unspecified
hsa-mir-1253	MIMAT0005904	RNF14	9604	HITS-CLIP	27418678	Unspecified
hsa-mir-1253	MIMAT0005904	MDC1	9656	PAR-CLIP	27292025	Unspecified
hsa-mir-1253	MIMAT0005904	KIAA0040	9674	HITS-CLIP	24906430|23824327|28735896	Unspecified
hsa-mir-1253	MIMAT0005904	VGLL4	9686	PAR-CLIP	23592263	Unspecified
hsa-mir-1253	MIMAT0005904	TMEM63A	9725	PAR-CLIP	23592263	Unspecified
hsa-mir-1253	MIMAT0005904	KIAA0513	9764	HITS-CLIP	23313552	Unspecified
hsa-mir-1253	MIMAT0005904	DAZAP2	9802	PAR-CLIP	23446348	Unspecified
hsa-mir-1253	MIMAT0005904	LRIG2	9860	HITS-CLIP	19536157	Unspecified
hsa-mir-1253	MIMAT0005904	USP12P1	9959	PAR-CLIP	23592263	Unspecified
hsa-mir-1253	MIMAT0005904	MED13	9969	PAR-CLIP	24398324	Unspecified
hsa-mir-1253	MIMAT0005904	DCAF7	10238	PAR-CLIP	21572407	Unspecified
hsa-mir-1253	MIMAT0005904	MRVI1	10335	HITS-CLIP	23824327	Unspecified
hsa-mir-1253	MIMAT0005904	CEPT1	10390	PAR-CLIP	22100165	Unspecified
hsa-mir-1253	MIMAT0005904	LEFTY1	10637	PAR-CLIP	22012620	Unspecified
hsa-mir-1253	MIMAT0005904	DMRT2	10655	PAR-CLIP	22100165	Unspecified
hsa-mir-1253	MIMAT0005904	NFAT5	10725	PAR-CLIP	23592263	Unspecified
hsa-mir-1253	MIMAT0005904	TRAF3IP2	10758	HITS-CLIP	23313552	Unspecified
hsa-mir-1253	MIMAT0005904	TOB2	10766	PAR-CLIP	20371350	Unspecified
hsa-mir-1253	MIMAT0005904	SRSF10	10772	HITS-CLIP	19536157	Unspecified
hsa-mir-1253	MIMAT0005904	ZNF460	10794	PAR-CLIP	23446348	Unspecified
hsa-mir-1253	MIMAT0005904	PIM2	11040	PAR-CLIP	23592263	Unspecified
hsa-mir-1253	MIMAT0005904	NUDT3	11165	HITS-CLIP	23824327	Unspecified
hsa-mir-1253	MIMAT0005904	SUPT16H	11198	PAR-CLIP	20371350	Unspecified
hsa-mir-1253	MIMAT0005904	STK38	11329	HITS-CLIP	23313552	Unspecified
hsa-mir-1253	MIMAT0005904	MGLL	11343	HITS-CLIP	23824327	Unspecified
hsa-mir-1253	MIMAT0005904	BTBD3	22903	PAR-CLIP	23592263|21572407|20371350	Unspecified
hsa-mir-1253	MIMAT0005904	MAPRE1	22919	PAR-CLIP	23446348	Unspecified
hsa-mir-1253	MIMAT0005904	DIP2C	22982	HITS-CLIP	23824327	Unspecified
hsa-mir-1253	MIMAT0005904	SETD1B	23067	PAR-CLIP	26701625	Unspecified
hsa-mir-1253	MIMAT0005904	ASTN2	23245	PAR-CLIP	22100165	Unspecified
hsa-mir-1253	MIMAT0005904	POFUT2	23275	PAR-CLIP	22100165	Unspecified
hsa-mir-1253	MIMAT0005904	RBFOX2	23543	PAR-CLIP	26701625	Unspecified
hsa-mir-1253	MIMAT0005904	TSPAN15	23555	PAR-CLIP	22100165	Unspecified
hsa-mir-1253	MIMAT0005904	KPNA6	23633	PAR-CLIP	20371350	Unspecified
hsa-mir-1253	MIMAT0005904	LETMD1	25875	PAR-CLIP	23592263	Unspecified
hsa-mir-1253	MIMAT0005904	PLA2G2D	26279	PAR-CLIP	23592263	Unspecified
hsa-mir-1253	MIMAT0005904	RNF11	26994	PAR-CLIP	23592263	Unspecified
hsa-mir-1253	MIMAT0005904	PALD1	27143	PAR-CLIP	26701625	Unspecified
hsa-mir-1253	MIMAT0005904	INTU	27152	PAR-CLIP	22012620	Unspecified
hsa-mir-1253	MIMAT0005904	SULT1B1	27284	PAR-CLIP	20371350	Unspecified
hsa-mir-1253	MIMAT0005904	CECR2	27443	PAR-CLIP	22012620	Unspecified
hsa-mir-1253	MIMAT0005904	SEC61A1	29927	PAR-CLIP	23592263|23446348|21572407|20371350	Unspecified
hsa-mir-1253	MIMAT0005904	CERS2	29956	PAR-CLIP	26701625	Unspecified
hsa-mir-1253	MIMAT0005904	TNPO2	30000	PAR-CLIP	23592263	Unspecified
hsa-mir-1253	MIMAT0005904	KCNIP2	30819	PAR-CLIP	22291592	Unspecified
hsa-mir-1253	MIMAT0005904	FAM49B	51571	PAR-CLIP	22100165	Unspecified
hsa-mir-1253	MIMAT0005904	TMBIM4	51643	PAR-CLIP	20371350	Unspecified
hsa-mir-1253	MIMAT0005904	NLK	51701	HITS-CLIP	23313552	Unspecified
hsa-mir-1253	MIMAT0005904	GPR173	54328	PAR-CLIP	20371350	Unspecified
hsa-mir-1253	MIMAT0005904	NDUFB11	54539	PAR-CLIP	27292025	Unspecified
hsa-mir-1253	MIMAT0005904	TBC1D13	54662	HITS-CLIP//PAR-CLIP	23446348|24906430|23824327|23313552|27292025|27418678	Unspecified
hsa-mir-1253	MIMAT0005904	PAQR5	54852	HITS-CLIP//PAR-CLIP	23592263|24398324|23446348|21572407|20371350|24906430|23706177|23313552|22927820|26701625|27292025|27418678	Unspecified
hsa-mir-1253	MIMAT0005904	TOR4A	54863	PAR-CLIP	26701625	Unspecified
hsa-mir-1253	MIMAT0005904	ALKBH5	54890	PAR-CLIP	23592263|26701625	Unspecified
hsa-mir-1253	MIMAT0005904	VPS37C	55048	PAR-CLIP	23592263	Unspecified
hsa-mir-1253	MIMAT0005904	FIGN	55137	HITS-CLIP//PAR-CLIP	27292025|27418678	Unspecified
hsa-mir-1253	MIMAT0005904	SLC25A36	55186	PAR-CLIP	23592263	Unspecified
hsa-mir-1253	MIMAT0005904	SETD5	55209	PAR-CLIP	20371350	Unspecified
hsa-mir-1253	MIMAT0005904	WDR41	55255	HITS-CLIP	19536157	Unspecified
hsa-mir-1253	MIMAT0005904	ZNF444	55311	PAR-CLIP	23592263	Unspecified
hsa-mir-1253	MIMAT0005904	UTP6	55813	HITS-CLIP	23824327	Unspecified
hsa-mir-1253	MIMAT0005904	CAND1	55832	PAR-CLIP	22100165	Unspecified
hsa-mir-1253	MIMAT0005904	MYNN	55892	PAR-CLIP	22100165	Unspecified
hsa-mir-1253	MIMAT0005904	RPRM	56475	PAR-CLIP	23592263	Unspecified
hsa-mir-1253	MIMAT0005904	FEM1C	56929	PAR-CLIP	20371350	Unspecified
hsa-mir-1253	MIMAT0005904	SMYD2	56950	PAR-CLIP	22100165	Unspecified
hsa-mir-1253	MIMAT0005904	ERGIC1	57222	PAR-CLIP	27292025	Unspecified
hsa-mir-1253	MIMAT0005904	KIAA1522	57648	PAR-CLIP	22100165	Unspecified
hsa-mir-1253	MIMAT0005904	GPR107	57720	PAR-CLIP	26701625	Unspecified
hsa-mir-1253	MIMAT0005904	CCNB1IP1	57820	PAR-CLIP	26701625	Unspecified
hsa-mir-1253	MIMAT0005904	RRAGD	58528	PAR-CLIP	21572407|20371350	Unspecified
hsa-mir-1253	MIMAT0005904	ENPP5	59084	PAR-CLIP	23592263	Unspecified
hsa-mir-1253	MIMAT0005904	SCOC	60592	PAR-CLIP	20371350	Unspecified
hsa-mir-1253	MIMAT0005904	SOWAHC	65124	PAR-CLIP	26701625	Unspecified
hsa-mir-1253	MIMAT0005904	ZSWIM4	65249	PAR-CLIP	23592263	Unspecified
hsa-mir-1253	MIMAT0005904	C8orf33	65265	PAR-CLIP	23592263	Unspecified
hsa-mir-1253	MIMAT0005904	TRIR	79002	PAR-CLIP	26701625	Unspecified
hsa-mir-1253	MIMAT0005904	DCAF10	79269	PAR-CLIP	20371350	Unspecified
hsa-mir-1253	MIMAT0005904	FYCO1	79443	PAR-CLIP	21572407	Unspecified
hsa-mir-1253	MIMAT0005904	FOXRED2	80020	PAR-CLIP	23592263	Unspecified
hsa-mir-1253	MIMAT0005904	COLEC12	81035	HITS-CLIP	23824327	Unspecified
hsa-mir-1253	MIMAT0005904	URM1	81605	PAR-CLIP	23592263	Unspecified
hsa-mir-1253	MIMAT0005904	ITM2C	81618	PAR-CLIP	23446348|21572407|20371350	Unspecified
hsa-mir-1253	MIMAT0005904	TRIM56	81844	PAR-CLIP	22012620	Unspecified
hsa-mir-1253	MIMAT0005904	QRFPR	84109	HITS-CLIP//PAR-CLIP	23592263|24398324|23446348|22012620|20371350|23706177|27292025	Unspecified
hsa-mir-1253	MIMAT0005904	ZDHHC16	84287	PAR-CLIP	21572407	Unspecified
hsa-mir-1253	MIMAT0005904	LZIC	84328	PAR-CLIP	23446348|20371350	Unspecified
hsa-mir-1253	MIMAT0005904	ZSWIM1	90204	PAR-CLIP	20371350	Unspecified
hsa-mir-1253	MIMAT0005904	CHRDL1	91851	HITS-CLIP	23824327	Unspecified
hsa-mir-1253	MIMAT0005904	MYL12B	103910	PAR-CLIP	20371350	Unspecified
hsa-mir-1253	MIMAT0005904	SLC43A2	124935	HITS-CLIP	23824327	Unspecified
hsa-mir-1253	MIMAT0005904	WDR81	124997	PAR-CLIP	21572407	Unspecified
hsa-mir-1253	MIMAT0005904	MTERF4	130916	PAR-CLIP	22100165	Unspecified
hsa-mir-1253	MIMAT0005904	MPLKIP	136647	PAR-CLIP	23592263	Unspecified
hsa-mir-1253	MIMAT0005904	FAM199X	139231	PAR-CLIP	23592263	Unspecified
hsa-mir-1253	MIMAT0005904	RAB40A	142684	HITS-CLIP	19536157	Unspecified
hsa-mir-1253	MIMAT0005904	EIF5AL1	143244	PAR-CLIP	27292025	Unspecified
hsa-mir-1253	MIMAT0005904	SYT9	143425	PAR-CLIP	20371350	Unspecified
hsa-mir-1253	MIMAT0005904	C14orf37	145407	PAR-CLIP	22100165	Unspecified
hsa-mir-1253	MIMAT0005904	WIPF2	147179	HITS-CLIP	23824327	Unspecified
hsa-mir-1253	MIMAT0005904	PPM1N	147699	HITS-CLIP	27418678|28735896	Unspecified
hsa-mir-1253	MIMAT0005904	SRARP	149563	HITS-CLIP	23824327	Unspecified
hsa-mir-1253	MIMAT0005904	TTL	150465	PAR-CLIP	26701625	Unspecified
hsa-mir-1253	MIMAT0005904	TMEM167A	153339	PAR-CLIP	23446348|20371350	Unspecified
hsa-mir-1253	MIMAT0005904	TMTC2	160335	HITS-CLIP	23824327	Unspecified
hsa-mir-1253	MIMAT0005904	FAM151B	167555	HITS-CLIP	23824327	Unspecified
hsa-mir-1253	MIMAT0005904	ALG14	199857	PAR-CLIP	20371350	Unspecified
hsa-mir-1253	MIMAT0005904	TET3	200424	PAR-CLIP	22012620	Unspecified
hsa-mir-1253	MIMAT0005904	TUBB	203068	PAR-CLIP	26701625|27292025	Unspecified
hsa-mir-1253	MIMAT0005904	MED19	219541	PAR-CLIP	21572407	Unspecified
hsa-mir-1253	MIMAT0005904	ARMC12	221481	PAR-CLIP	20371350	Unspecified
hsa-mir-1253	MIMAT0005904	SDK1	221935	PAR-CLIP	23592263	Unspecified
hsa-mir-1253	MIMAT0005904	SIAH3	283514	PAR-CLIP	22012620	Unspecified
hsa-mir-1253	MIMAT0005904	ZNF619	285267	PAR-CLIP	23592263	Unspecified
hsa-mir-1253	MIMAT0005904	LURAP1L	286343	PAR-CLIP	21572407	Unspecified
hsa-mir-1253	MIMAT0005904	ZNF774	342132	HITS-CLIP	27418678	Unspecified
hsa-mir-1253	MIMAT0005904	SLC10A6	345274	HITS-CLIP	23313552	Unspecified
hsa-mir-1253	MIMAT0005904	SKA2	348235	PAR-CLIP	21572407	Unspecified
hsa-mir-1253	MIMAT0005904	ZNF445	353274	HITS-CLIP	23824327	Unspecified
hsa-mir-1253	MIMAT0005904	SFT2D2	375035	PAR-CLIP	24398324|21572407	Unspecified
hsa-mir-1253	MIMAT0005904	TMEM189	387521	PAR-CLIP	23592263	Unspecified
hsa-mir-1253	MIMAT0005904	TMEM189-UBE2V1	387522	PAR-CLIP	23592263	Unspecified
hsa-mir-1253	MIMAT0005904	LRRC75A	388341	PAR-CLIP	27292025	Unspecified
hsa-mir-1253	MIMAT0005904	GFRAL	389400	PAR-CLIP	23592263	Unspecified
hsa-mir-1253	MIMAT0005904	ANKRD33B	651746	PAR-CLIP	21572407	Unspecified
hsa-mir-1253	MIMAT0005904	LRRC3C	100505591	PAR-CLIP	20371350	Unspecified
hsa-mir-1256	MIMAT0005907	ELF5	2001	HITS-CLIP	19536157	Unspecified
hsa-mir-1256	MIMAT0005907	EMP1	2012	HITS-CLIP//PAR-CLIP	23446348|20371350|23706177	Unspecified
hsa-mir-1256	MIMAT0005907	FFAR1	2864	PAR-CLIP	27292025	Unspecified
hsa-mir-1256	MIMAT0005907	MKNK2	2872	PAR-CLIP	23592263|20371350	Unspecified
hsa-mir-1256	MIMAT0005907	ICAM1	3383	Luciferase reporter assay	19949084	Unspecified
hsa-mir-1256	MIMAT0005907	POU3F2	5454	HITS-CLIP	23824327	Unspecified
hsa-mir-1256	MIMAT0005907	RPL41	6171	PAR-CLIP	27292025	Unspecified
hsa-mir-1256	MIMAT0005907	RPS9	6203	HITS-CLIP	19536157	Unspecified
hsa-mir-1256	MIMAT0005907	SALL1	6299	PAR-CLIP	22012620	Unspecified
hsa-mir-1256	MIMAT0005907	SELE	6401	Luciferase reporter assay	19949084	Unspecified
hsa-mir-1256	MIMAT0005907	SLC6A8	6535	HITS-CLIP	23313552	Unspecified
hsa-mir-1256	MIMAT0005907	SMARCE1	6605	PAR-CLIP	21572407	Unspecified
hsa-mir-1256	MIMAT0005907	STK4	6789	PAR-CLIP	26701625	Unspecified
hsa-mir-1256	MIMAT0005907	WNT2B	7482	HITS-CLIP	27418678	Unspecified
hsa-mir-1256	MIMAT0005907	USP5	8078	HITS-CLIP	23313552	Unspecified
hsa-mir-1256	MIMAT0005907	OGT	8473	PAR-CLIP	20371350	Unspecified
hsa-mir-1256	MIMAT0005907	GALNT4	8693	PAR-CLIP	20371350	Unspecified
hsa-mir-1256	MIMAT0005907	ARHGEF7	8874	PAR-CLIP	20371350	Unspecified
hsa-mir-1256	MIMAT0005907	WASL	8976	PAR-CLIP	23446348	Unspecified
hsa-mir-1256	MIMAT0005907	AREL1	9870	PAR-CLIP	23708386	Unspecified
hsa-mir-1256	MIMAT0005907	SCAMP2	10066	PAR-CLIP	21572407	Unspecified
hsa-mir-1256	MIMAT0005907	RER1	11079	PAR-CLIP	23592263	Unspecified
hsa-mir-1256	MIMAT0005907	SMG1	23049	PAR-CLIP	23592263|21572407|26701625	Unspecified
hsa-mir-1256	MIMAT0005907	CHMP2B	25978	PAR-CLIP	21572407	Unspecified
hsa-mir-1256	MIMAT0005907	CHD5	26038	HITS-CLIP	28735896	Unspecified
hsa-mir-1256	MIMAT0005907	SENP3	26168	PAR-CLIP	23446348	Unspecified
hsa-mir-1256	MIMAT0005907	LATS2	26524	PAR-CLIP	23592263|26701625|27292025	Unspecified
hsa-mir-1256	MIMAT0005907	PABPC1	26986	PAR-CLIP	21572407|20371350|26701625	Unspecified
hsa-mir-1256	MIMAT0005907	MBTPS2	51360	HITS-CLIP	19536157	Unspecified
hsa-mir-1256	MIMAT0005907	ZNF581	51545	HITS-CLIP	23824327	Unspecified
hsa-mir-1256	MIMAT0005907	OTUD4	54726	PAR-CLIP	20371350	Unspecified
hsa-mir-1256	MIMAT0005907	TRIM68	55128	Luciferase reporter assay//qRT-PCR//Western blot	22805767	Unspecified
hsa-mir-1256	MIMAT0005907	MKL2	57496	PAR-CLIP	20371350	Unspecified
hsa-mir-1256	MIMAT0005907	PLEKHA2	59339	HITS-CLIP	23824327	Unspecified
hsa-mir-1256	MIMAT0005907	ZNF747	65988	HITS-CLIP	23824327	Unspecified
hsa-mir-1256	MIMAT0005907	KLHL15	80311	PAR-CLIP	21572407|20371350	Unspecified
hsa-mir-1256	MIMAT0005907	LMNB2	84823	PAR-CLIP	26701625	Unspecified
hsa-mir-1256	MIMAT0005907	ZIC5	85416	PAR-CLIP	20371350	Unspecified
hsa-mir-1256	MIMAT0005907	CADPS2	93664	PAR-CLIP	27292025	Unspecified
hsa-mir-1256	MIMAT0005907	EID2B	126272	HITS-CLIP	23824327	Unspecified
hsa-mir-1256	MIMAT0005907	TRIM71	131405	PAR-CLIP	22012620	Unspecified
hsa-mir-1256	MIMAT0005907	RASSF6	166824	HITS-CLIP	23824327	Unspecified
hsa-mir-1256	MIMAT0005907	NAPEPLD	222236	PAR-CLIP	24398324|22012620	Unspecified
hsa-mir-1256	MIMAT0005907	CNEP1R1	255919	HITS-CLIP	23313552	Unspecified
hsa-mir-1256	MIMAT0005907	ARGFX	503582	PAR-CLIP	22012620|20371350|27292025	Unspecified
hsa-mir-1256	MIMAT0005907	POC1B-GALNT4	100528030	PAR-CLIP	20371350	Unspecified
hsa-mir-302f	MIMAT0005932	ABCF1	23	HITS-CLIP//PAR-CLIP	23592263|23824327	Unspecified
hsa-mir-302f	MIMAT0005932	ACOX1	51	PAR-CLIP	21572407	Unspecified
hsa-mir-302f	MIMAT0005932	ADCY7	113	PAR-CLIP	22012620	Unspecified
hsa-mir-302f	MIMAT0005932	ADM	133	PAR-CLIP	20371350	Unspecified
hsa-mir-302f	MIMAT0005932	ALOX15	246	PAR-CLIP	23592263	Unspecified
hsa-mir-302f	MIMAT0005932	APAF1	317	HITS-CLIP	23313552	Unspecified
hsa-mir-302f	MIMAT0005932	XIAP	331	HITS-CLIP	23824327	Unspecified
hsa-mir-302f	MIMAT0005932	ARHGAP1	392	PAR-CLIP	23592263|21572407	Unspecified
hsa-mir-302f	MIMAT0005932	ATM	472	PAR-CLIP	27292025	Unspecified
hsa-mir-302f	MIMAT0005932	ATP5A1	498	PAR-CLIP	23592263	Unspecified
hsa-mir-302f	MIMAT0005932	BMPR1A	657	PAR-CLIP	22100165	Unspecified
hsa-mir-302f	MIMAT0005932	BTD	686	PAR-CLIP	23592263	Unspecified
hsa-mir-302f	MIMAT0005932	C3	718	HITS-CLIP	23313552	Unspecified
hsa-mir-302f	MIMAT0005932	CDH6	1004	PAR-CLIP	22100165	Unspecified
hsa-mir-302f	MIMAT0005932	CDK6	1021	HITS-CLIP	23824327	Unspecified
hsa-mir-302f	MIMAT0005932	CDKN1B	1027	PAR-CLIP	23592263|20371350	Unspecified
hsa-mir-302f	MIMAT0005932	CLCN5	1184	PAR-CLIP	23592263|23446348|20371350	Unspecified
hsa-mir-302f	MIMAT0005932	CPM	1368	PAR-CLIP	27292025	Unspecified
hsa-mir-302f	MIMAT0005932	CTSV	1515	PAR-CLIP	23592263|21572407	Unspecified
hsa-mir-302f	MIMAT0005932	CYP8B1	1582	PAR-CLIP	23592263|27292025	Unspecified
hsa-mir-302f	MIMAT0005932	CYP51A1	1595	PAR-CLIP	23592263	Unspecified
hsa-mir-302f	MIMAT0005932	DHODH	1723	HITS-CLIP//PAR-CLIP	23592263|21572407|23313552|27292025	Unspecified
hsa-mir-302f	MIMAT0005932	CLN8	2055	PAR-CLIP	21572407|20371350	Unspecified
hsa-mir-302f	MIMAT0005932	EREG	2069	PAR-CLIP	23446348	Unspecified
hsa-mir-302f	MIMAT0005932	ERN1	2081	HITS-CLIP	23313552	Unspecified
hsa-mir-302f	MIMAT0005932	BPTF	2186	PAR-CLIP	23592263|21572407	Unspecified
hsa-mir-302f	MIMAT0005932	GABRR2	2570	PAR-CLIP	23592263|21572407|26701625	Unspecified
hsa-mir-302f	MIMAT0005932	GSPT1	2935	PAR-CLIP	22100165	Unspecified
hsa-mir-302f	MIMAT0005932	GTF2A1	2957	HITS-CLIP//PAR-CLIP	23446348|20371350|21572407	Unspecified
hsa-mir-302f	MIMAT0005932	GTF2F1	2962	PAR-CLIP	23592263	Unspecified
hsa-mir-302f	MIMAT0005932	HMGB2	3148	PAR-CLIP	23592263|20371350	Unspecified
hsa-mir-302f	MIMAT0005932	HNRNPF	3185	PAR-CLIP	23446348|21572407|20371350	Unspecified
hsa-mir-302f	MIMAT0005932	IFNAR1	3454	PAR-CLIP	23592263|21572407|27292025	Unspecified
hsa-mir-302f	MIMAT0005932	RBPJ	3516	PAR-CLIP	23592263|22012620	Unspecified
hsa-mir-302f	MIMAT0005932	ITGB8	3696	PAR-CLIP	26701625|27292025	Unspecified
hsa-mir-302f	MIMAT0005932	LIPC	3990	PAR-CLIP	23592263	Unspecified
hsa-mir-302f	MIMAT0005932	FADS1	3992	PAR-CLIP	23592263|23446348|21572407|20371350|26701625	Unspecified
hsa-mir-302f	MIMAT0005932	MLH1	4292	PAR-CLIP	23592263	Unspecified
hsa-mir-302f	MIMAT0005932	MXI1	4601	PAR-CLIP	22100165|23592263|23446348	Unspecified
hsa-mir-302f	MIMAT0005932	NDUFA7	4701	PAR-CLIP	20371350	Unspecified
hsa-mir-302f	MIMAT0005932	NF2	4771	PAR-CLIP	23592263	Unspecified
hsa-mir-302f	MIMAT0005932	NPY2R	4887	PAR-CLIP	20371350	Unspecified
hsa-mir-302f	MIMAT0005932	ORC4	5000	PAR-CLIP	20371350	Unspecified
hsa-mir-302f	MIMAT0005932	PCSK6	5046	HITS-CLIP	23313552	Unspecified
hsa-mir-302f	MIMAT0005932	PAK2	5062	PAR-CLIP	23446348|20371350	Unspecified
hsa-mir-302f	MIMAT0005932	PCCB	5096	PAR-CLIP	26701625	Unspecified
hsa-mir-302f	MIMAT0005932	PDE4D	5144	PAR-CLIP	23592263	Unspecified
hsa-mir-302f	MIMAT0005932	PFAS	5198	PAR-CLIP	23592263	Unspecified
hsa-mir-302f	MIMAT0005932	NPY4R	5540	PAR-CLIP	23592263|27292025	Unspecified
hsa-mir-302f	MIMAT0005932	TWF1	5756	PAR-CLIP	23592263|20371350	Unspecified
hsa-mir-302f	MIMAT0005932	PTPRF	5792	HITS-CLIP//PAR-CLIP	23592263|21572407|20371350|23313552|26701625	Unspecified
hsa-mir-302f	MIMAT0005932	RAP2B	5912	PAR-CLIP	23592263|23446348|20371350	Unspecified
hsa-mir-302f	MIMAT0005932	RRM2	6241	PAR-CLIP	23592263|21572407	Unspecified
hsa-mir-302f	MIMAT0005932	VPS52	6293	PAR-CLIP	23592263	Unspecified
hsa-mir-302f	MIMAT0005932	MSMO1	6307	PAR-CLIP	27292025	Unspecified
hsa-mir-302f	MIMAT0005932	ATXN1	6310	PAR-CLIP	20371350	Unspecified
hsa-mir-302f	MIMAT0005932	SMS	6611	PAR-CLIP	27292025	Unspecified
hsa-mir-302f	MIMAT0005932	SNAPC3	6619	PAR-CLIP	26701625	Unspecified
hsa-mir-302f	MIMAT0005932	SPAST	6683	HITS-CLIP	23313552	Unspecified
hsa-mir-302f	MIMAT0005932	TADA2A	6871	HITS-CLIP	23824327	Unspecified
hsa-mir-302f	MIMAT0005932	HSP90B1	7184	PAR-CLIP	23592263|20371350|27292025	Unspecified
hsa-mir-302f	MIMAT0005932	VCAM1	7412	PAR-CLIP	27292025	Unspecified
hsa-mir-302f	MIMAT0005932	ZNF141	7700	PAR-CLIP	23446348	Unspecified
hsa-mir-302f	MIMAT0005932	ZNF154	7710	HITS-CLIP//PAR-CLIP	23446348|21572407|20371350	Unspecified
hsa-mir-302f	MIMAT0005932	ZXDA	7789	PAR-CLIP	21572407|20371350	Unspecified
hsa-mir-302f	MIMAT0005932	NCOA3	8202	HITS-CLIP	23824327	Unspecified
hsa-mir-302f	MIMAT0005932	KMO	8564	PAR-CLIP	23446348|22012620	Unspecified
hsa-mir-302f	MIMAT0005932	KHSRP	8570	PAR-CLIP	23446348|21572407|26701625	Unspecified
hsa-mir-302f	MIMAT0005932	SNAP23	8773	PAR-CLIP	23592263	Unspecified
hsa-mir-302f	MIMAT0005932	RTL8C	8933	PAR-CLIP	27292025	Unspecified
hsa-mir-302f	MIMAT0005932	ATP6V0E1	8992	PAR-CLIP	26701625	Unspecified
hsa-mir-302f	MIMAT0005932	MTMR6	9107	HITS-CLIP//PAR-CLIP	23592263|23446348|21572407|20371350|26701625|27292025	Unspecified
hsa-mir-302f	MIMAT0005932	OSMR	9180	HITS-CLIP	23313552	Unspecified
hsa-mir-302f	MIMAT0005932	STK17B	9262	PAR-CLIP	23592263	Unspecified
hsa-mir-302f	MIMAT0005932	GLP2R	9340	PAR-CLIP	27292025	Unspecified
hsa-mir-302f	MIMAT0005932	LPXN	9404	PAR-CLIP	27292025	Unspecified
hsa-mir-302f	MIMAT0005932	CYP7B1	9420	PAR-CLIP	20371350	Unspecified
hsa-mir-302f	MIMAT0005932	ZNF264	9422	PAR-CLIP	23592263|22012620|21572407|20371350	Unspecified
hsa-mir-302f	MIMAT0005932	RPH3AL	9501	PAR-CLIP	27292025	Unspecified
hsa-mir-302f	MIMAT0005932	C14orf2	9556	PAR-CLIP	23592263	Unspecified
hsa-mir-302f	MIMAT0005932	NUP155	9631	PAR-CLIP	23592263|23446348	Unspecified
hsa-mir-302f	MIMAT0005932	CEP104	9731	HITS-CLIP	23706177	Unspecified
hsa-mir-302f	MIMAT0005932	KIAA0513	9764	PAR-CLIP	26701625	Unspecified
hsa-mir-302f	MIMAT0005932	EPM2AIP1	9852	PAR-CLIP	20371350	Unspecified
hsa-mir-302f	MIMAT0005932	ZBTB5	9925	PAR-CLIP	22012620	Unspecified
hsa-mir-302f	MIMAT0005932	RASA4	10156	PAR-CLIP	27292025	Unspecified
hsa-mir-302f	MIMAT0005932	IPO7	10527	PAR-CLIP	22291592	Unspecified
hsa-mir-302f	MIMAT0005932	PDPN	10630	HITS-CLIP	23824327|23706177	Unspecified
hsa-mir-302f	MIMAT0005932	NCKAP1	10787	PAR-CLIP	23592263|26701625|27292025	Unspecified
hsa-mir-302f	MIMAT0005932	TMED10	10972	PAR-CLIP	23592263	Unspecified
hsa-mir-302f	MIMAT0005932	RAB32	10981	PAR-CLIP	22012620	Unspecified
hsa-mir-302f	MIMAT0005932	TRIOBP	11078	HITS-CLIP	23313552	Unspecified
hsa-mir-302f	MIMAT0005932	PLPBP	11212	PAR-CLIP	23446348	Unspecified
hsa-mir-302f	MIMAT0005932	ZNF652	22834	PAR-CLIP	21572407	Unspecified
hsa-mir-302f	MIMAT0005932	AVL9	23080	PAR-CLIP	23592263|23446348|20371350	Unspecified
hsa-mir-302f	MIMAT0005932	MCF2L2	23101	HITS-CLIP//PAR-CLIP	21572407|20371350|23706177	Unspecified
hsa-mir-302f	MIMAT0005932	PMPCA	23203	PAR-CLIP	21572407|20371350	Unspecified
hsa-mir-302f	MIMAT0005932	PRRC2C	23215	PAR-CLIP	27292025	Unspecified
hsa-mir-302f	MIMAT0005932	PDS5A	23244	HITS-CLIP	23313552	Unspecified
hsa-mir-302f	MIMAT0005932	EXOSC2	23404	HITS-CLIP	23706177	Unspecified
hsa-mir-302f	MIMAT0005932	ACAP2	23527	PAR-CLIP	22100165|23446348	Unspecified
hsa-mir-302f	MIMAT0005932	ATP6V0A2	23545	PAR-CLIP	23592263	Unspecified
hsa-mir-302f	MIMAT0005932	PSD4	23550	HITS-CLIP//PAR-CLIP	23592263|23313552|27292025	Unspecified
hsa-mir-302f	MIMAT0005932	NPAP1	23742	PAR-CLIP	26701625	Unspecified
hsa-mir-302f	MIMAT0005932	PRDX5	25824	PAR-CLIP	23592263	Unspecified
hsa-mir-302f	MIMAT0005932	SUMF2	25870	PAR-CLIP	23592263|21572407|20371350	Unspecified
hsa-mir-302f	MIMAT0005932	TMEM98	26022	PAR-CLIP	20371350	Unspecified
hsa-mir-302f	MIMAT0005932	ZNF451	26036	PAR-CLIP	23592263|21572407	Unspecified
hsa-mir-302f	MIMAT0005932	WSB1	26118	HITS-CLIP	23313552	Unspecified
hsa-mir-302f	MIMAT0005932	SERBP1	26135	PAR-CLIP	23592263|23446348|21572407	Unspecified
hsa-mir-302f	MIMAT0005932	TES	26136	HITS-CLIP	23313552	Unspecified
hsa-mir-302f	MIMAT0005932	FAM162A	26355	PAR-CLIP	23592263	Unspecified
hsa-mir-302f	MIMAT0005932	HAVCR1	26762	PAR-CLIP	23592263|23446348|21572407|20371350|26701625	Unspecified
hsa-mir-302f	MIMAT0005932	AFF4	27125	PAR-CLIP	22012620	Unspecified
hsa-mir-302f	MIMAT0005932	SULT1B1	27284	PAR-CLIP	22012620	Unspecified
hsa-mir-302f	MIMAT0005932	C16orf72	29035	PAR-CLIP	22100165	Unspecified
hsa-mir-302f	MIMAT0005932	ZCCHC4	29063	PAR-CLIP	27292025	Unspecified
hsa-mir-302f	MIMAT0005932	HCFC2	29915	PAR-CLIP	21572407|20371350	Unspecified
hsa-mir-302f	MIMAT0005932	MRM2	29960	HITS-CLIP	19536157	Unspecified
hsa-mir-302f	MIMAT0005932	BAZ2B	29994	PAR-CLIP	21572407	Unspecified
hsa-mir-302f	MIMAT0005932	DNTTIP2	30836	PAR-CLIP	27292025	Unspecified
hsa-mir-302f	MIMAT0005932	HP1BP3	50809	PAR-CLIP	26701625	Unspecified
hsa-mir-302f	MIMAT0005932	POLR1D	51082	PAR-CLIP	23446348	Unspecified
hsa-mir-302f	MIMAT0005932	PLLP	51090	PAR-CLIP	23592263|21572407|20371350	Unspecified
hsa-mir-302f	MIMAT0005932	ZNF639	51193	HITS-CLIP//PAR-CLIP	23592263|23824327	Unspecified
hsa-mir-302f	MIMAT0005932	CRIM1	51232	PAR-CLIP	22012620	Unspecified
hsa-mir-302f	MIMAT0005932	ZNF589	51385	HITS-CLIP//PAR-CLIP	23592263|20371350|23313552	Unspecified
hsa-mir-302f	MIMAT0005932	GDE1	51573	PAR-CLIP	23592263|23446348|21572407|20371350|26701625|27292025	Unspecified
hsa-mir-302f	MIMAT0005932	QPCTL	54814	HITS-CLIP	23706177	Unspecified
hsa-mir-302f	MIMAT0005932	LAX1	54900	PAR-CLIP	23592263	Unspecified
hsa-mir-302f	MIMAT0005932	TIPIN	54962	PAR-CLIP	23592263|26701625|27292025	Unspecified
hsa-mir-302f	MIMAT0005932	SLC35F6	54978	PAR-CLIP	23592263	Unspecified
hsa-mir-302f	MIMAT0005932	ZNF770	54989	PAR-CLIP	22100165	Unspecified
hsa-mir-302f	MIMAT0005932	SOBP	55084	PAR-CLIP	21572407	Unspecified
hsa-mir-302f	MIMAT0005932	GOLPH3L	55204	PAR-CLIP	20371350	Unspecified
hsa-mir-302f	MIMAT0005932	ARL8B	55207	HITS-CLIP	23706177	Unspecified
hsa-mir-302f	MIMAT0005932	C11orf57	55216	PAR-CLIP	23592263|21572407	Unspecified
hsa-mir-302f	MIMAT0005932	SVOP	55530	HITS-CLIP//PAR-CLIP	23592263|24398324|23446348|22012620|21572407|20371350|27292025	Unspecified
hsa-mir-302f	MIMAT0005932	DENND4C	55667	HITS-CLIP//PAR-CLIP	24398324|23446348|21572407|20371350|27292025	Unspecified
hsa-mir-302f	MIMAT0005932	VPS35	55737	PAR-CLIP	23592263	Unspecified
hsa-mir-302f	MIMAT0005932	ASH1L	55870	PAR-CLIP	23592263	Unspecified
hsa-mir-302f	MIMAT0005932	PCDHB11	56125	PAR-CLIP	23592263	Unspecified
hsa-mir-302f	MIMAT0005932	RNF20	56254	PAR-CLIP	23592263	Unspecified
hsa-mir-302f	MIMAT0005932	TBX20	57057	PAR-CLIP	23592263	Unspecified
hsa-mir-302f	MIMAT0005932	PARP11	57097	PAR-CLIP	23592263	Unspecified
hsa-mir-302f	MIMAT0005932	TIGAR	57103	PAR-CLIP	20371350	Unspecified
hsa-mir-302f	MIMAT0005932	ZNF490	57474	PAR-CLIP	23592263|20371350	Unspecified
hsa-mir-302f	MIMAT0005932	SRGAP1	57522	PAR-CLIP	23592263|23446348|21572407|20371350	Unspecified
hsa-mir-302f	MIMAT0005932	NUFIP2	57532	PAR-CLIP	23592263	Unspecified
hsa-mir-302f	MIMAT0005932	PTBP2	58155	HITS-CLIP//PAR-CLIP	23592263|23446348|23313552	Unspecified
hsa-mir-302f	MIMAT0005932	ANKEF1	63926	HITS-CLIP//PAR-CLIP	23592263|24398324|23446348|21572407|20371350|23706177|26701625|27292025	Unspecified
hsa-mir-302f	MIMAT0005932	PAPD5	64282	PAR-CLIP	21572407|20371350	Unspecified
hsa-mir-302f	MIMAT0005932	ZMAT3	64393	PAR-CLIP	24398324|21572407|20371350	Unspecified
hsa-mir-302f	MIMAT0005932	POLR1E	64425	HITS-CLIP	23313552	Unspecified
hsa-mir-302f	MIMAT0005932	CDCP1	64866	PAR-CLIP	23592263|20371350|26701625	Unspecified
hsa-mir-302f	MIMAT0005932	VPS33A	65082	PAR-CLIP	23592263	Unspecified
hsa-mir-302f	MIMAT0005932	WNK1	65125	HITS-CLIP	23824327	Unspecified
hsa-mir-302f	MIMAT0005932	ZFP69B	65243	PAR-CLIP	23592263	Unspecified
hsa-mir-302f	MIMAT0005932	PDCL3	79031	PAR-CLIP	26701625	Unspecified
hsa-mir-302f	MIMAT0005932	FN3KRP	79672	PAR-CLIP	23446348|21572407|20371350	Unspecified
hsa-mir-302f	MIMAT0005932	ZDHHC14	79683	HITS-CLIP	27418678	Unspecified
hsa-mir-302f	MIMAT0005932	ALG9	79796	PAR-CLIP	23592263|26701625	Unspecified
hsa-mir-302f	MIMAT0005932	SNX22	79856	HITS-CLIP//PAR-CLIP	23592263|23446348|21572407|23706177|26701625	Unspecified
hsa-mir-302f	MIMAT0005932	ZNF669	79862	HITS-CLIP//PAR-CLIP	23592263|23824327	Unspecified
hsa-mir-302f	MIMAT0005932	DNAJB14	79982	PAR-CLIP	26701625	Unspecified
hsa-mir-302f	MIMAT0005932	PANK2	80025	PAR-CLIP	23592263|20371350	Unspecified
hsa-mir-302f	MIMAT0005932	MED28	80306	HITS-CLIP	21572407	Unspecified
hsa-mir-302f	MIMAT0005932	APOLD1	81575	PAR-CLIP	23592263	Unspecified
hsa-mir-302f	MIMAT0005932	ZNF611	81856	HITS-CLIP//PAR-CLIP	23592263|21572407|20371350|23706177	Unspecified
hsa-mir-302f	MIMAT0005932	DNAL1	83544	PAR-CLIP	23592263	Unspecified
hsa-mir-302f	MIMAT0005932	HASPIN	83903	HITS-CLIP//PAR-CLIP	21572407|20371350|23706177	Unspecified
hsa-mir-302f	MIMAT0005932	EMILIN2	84034	HITS-CLIP//PAR-CLIP	20371350|23706177	Unspecified
hsa-mir-302f	MIMAT0005932	ZNF394	84124	PAR-CLIP	23592263	Unspecified
hsa-mir-302f	MIMAT0005932	FAM96A	84191	PAR-CLIP	23592263	Unspecified
hsa-mir-302f	MIMAT0005932	LLPH	84298	PAR-CLIP	20371350	Unspecified
hsa-mir-302f	MIMAT0005932	CCDC77	84318	PAR-CLIP	23592263|21572407	Unspecified
hsa-mir-302f	MIMAT0005932	HOOK3	84376	HITS-CLIP//PAR-CLIP	23313552|27292025	Unspecified
hsa-mir-302f	MIMAT0005932	GON7	84520	PAR-CLIP	23592263	Unspecified
hsa-mir-302f	MIMAT0005932	PARD6B	84612	PAR-CLIP	23592263	Unspecified
hsa-mir-302f	MIMAT0005932	MYPN	84665	PAR-CLIP	22012620	Unspecified
hsa-mir-302f	MIMAT0005932	SPPL2A	84888	PAR-CLIP	23446348|21572407	Unspecified
hsa-mir-302f	MIMAT0005932	PLXDC2	84898	HITS-CLIP	23824327|23313552|27418678	Unspecified
hsa-mir-302f	MIMAT0005932	GTPBP10	85865	HITS-CLIP//PAR-CLIP	23592263|23313552	Unspecified
hsa-mir-302f	MIMAT0005932	NEK9	91754	HITS-CLIP	23313552	Unspecified
hsa-mir-302f	MIMAT0005932	ZNF585B	92285	HITS-CLIP//PAR-CLIP	23592263|23446348|21572407|20371350|23824327|23313552|26701625	Unspecified
hsa-mir-302f	MIMAT0005932	TIFA	92610	PAR-CLIP	23592263|26701625	Unspecified
hsa-mir-302f	MIMAT0005932	TMEM169	92691	PAR-CLIP	27292025	Unspecified
hsa-mir-302f	MIMAT0005932	ZNF101	94039	PAR-CLIP	23592263|23446348|27292025	Unspecified
hsa-mir-302f	MIMAT0005932	SYTL3	94120	HITS-CLIP//PAR-CLIP	23446348|23313552	Unspecified
hsa-mir-302f	MIMAT0005932	C10orf71	118461	PAR-CLIP	23592263|27292025	Unspecified
hsa-mir-302f	MIMAT0005932	MORN4	118812	PAR-CLIP	23592263|23446348|21572407	Unspecified
hsa-mir-302f	MIMAT0005932	FGD4	121512	HITS-CLIP	23313552	Unspecified
hsa-mir-302f	MIMAT0005932	ZNF440	126070	HITS-CLIP//PAR-CLIP	23824327|27292025	Unspecified
hsa-mir-302f	MIMAT0005932	ZNF573	126231	PAR-CLIP	23592263|21572407	Unspecified
hsa-mir-302f	MIMAT0005932	TANGO2	128989	PAR-CLIP	23592263	Unspecified
hsa-mir-302f	MIMAT0005932	CHCHD4	131474	PAR-CLIP	20371350	Unspecified
hsa-mir-302f	MIMAT0005932	SNTN	132203	PAR-CLIP	24398324|23446348|21572407	Unspecified
hsa-mir-302f	MIMAT0005932	FAM241A	132720	PAR-CLIP	22012620	Unspecified
hsa-mir-302f	MIMAT0005932	SETD9	133383	PAR-CLIP	27292025	Unspecified
hsa-mir-302f	MIMAT0005932	C5orf24	134553	PAR-CLIP	20371350	Unspecified
hsa-mir-302f	MIMAT0005932	MPLKIP	136647	PAR-CLIP	23592263|23446348|21572407	Unspecified
hsa-mir-302f	MIMAT0005932	DYNLL2	140735	PAR-CLIP	23446348|20371350	Unspecified
hsa-mir-302f	MIMAT0005932	CCDC117	150275	PAR-CLIP	23592263|23446348|20371350|26701625	Unspecified
hsa-mir-302f	MIMAT0005932	SRFBP1	153443	PAR-CLIP	20371350	Unspecified
hsa-mir-302f	MIMAT0005932	TOR1AIP2	163590	PAR-CLIP	23592263|26701625	Unspecified
hsa-mir-302f	MIMAT0005932	DHX36	170506	PAR-CLIP	23592263	Unspecified
hsa-mir-302f	MIMAT0005932	AGO3	192669	PAR-CLIP	23592263|20371350	Unspecified
hsa-mir-302f	MIMAT0005932	AAED1	195827	HITS-CLIP	23706177	Unspecified
hsa-mir-302f	MIMAT0005932	FLCN	201163	PAR-CLIP	27292025	Unspecified
hsa-mir-302f	MIMAT0005932	TMEM192	201931	PAR-CLIP	23446348	Unspecified
hsa-mir-302f	MIMAT0005932	CCDC125	202243	PAR-CLIP	23592263	Unspecified
hsa-mir-302f	MIMAT0005932	SEMA3D	223117	PAR-CLIP	22012620	Unspecified
hsa-mir-302f	MIMAT0005932	PIGW	284098	PAR-CLIP	26701625	Unspecified
hsa-mir-302f	MIMAT0005932	ZNF844	284391	PAR-CLIP	23592263|23446348|21572407|20371350	Unspecified
hsa-mir-302f	MIMAT0005932	SLC25A34	284723	PAR-CLIP	23592263	Unspecified
hsa-mir-302f	MIMAT0005932	SCAI	286205	HITS-CLIP	23706177	Unspecified
hsa-mir-302f	MIMAT0005932	SLC10A6	345274	HITS-CLIP	23313552	Unspecified
hsa-mir-302f	MIMAT0005932	PLCXD3	345557	PAR-CLIP	22012620	Unspecified
hsa-mir-302f	MIMAT0005932	NHLRC2	374354	HITS-CLIP	23313552	Unspecified
hsa-mir-302f	MIMAT0005932	ZNF788	388507	PAR-CLIP	23592263	Unspecified
hsa-mir-302f	MIMAT0005932	HRNR	388697	PAR-CLIP	23592263	Unspecified
hsa-mir-302f	MIMAT0005932	TRIM72	493829	PAR-CLIP	27292025	Unspecified
hsa-mir-302f	MIMAT0005932	UQCC3	790955	PAR-CLIP	26701625	Unspecified
hsa-mir-302f	MIMAT0005932	KLLN	100144748	PAR-CLIP	23592263|23446348|21572407	Unspecified
hsa-mir-302f	MIMAT0005932	TMEM239	100288797	PAR-CLIP	23592263	Unspecified
hsa-mir-302f	MIMAT0005932	SLFN12L	100506736	PAR-CLIP	23592263|23446348|21572407|20371350	Unspecified
hsa-mir-302f	MIMAT0005932	PTGES3L	100885848	PAR-CLIP	23592263|23446348|21572407|20371350	Unspecified
hsa-mir-4693-5p	MIMAT0019784	ALDOA	226	HITS-CLIP	23824327	Unspecified
hsa-mir-4693-5p	MIMAT0019784	AZF1	560	PAR-CLIP	22012620	Unspecified
hsa-mir-4693-5p	MIMAT0019784	BMPR2	659	HITS-CLIP	19536157	Unspecified
hsa-mir-4693-5p	MIMAT0019784	COL4A1	1282	HITS-CLIP	23313552	Unspecified
hsa-mir-4693-5p	MIMAT0019784	MSH6	2956	PAR-CLIP	22100165	Unspecified
hsa-mir-4693-5p	MIMAT0019784	HARS	3035	HITS-CLIP	19536157	Unspecified
hsa-mir-4693-5p	MIMAT0019784	RBPJ	3516	HITS-CLIP	27418678|28735896	Unspecified
hsa-mir-4693-5p	MIMAT0019784	LIMS1	3987	PAR-CLIP	21572407	Unspecified
hsa-mir-4693-5p	MIMAT0019784	MBNL1	4154	HITS-CLIP	23706177	Unspecified
hsa-mir-4693-5p	MIMAT0019784	MAP3K9	4293	HITS-CLIP	19536157	Unspecified
hsa-mir-4693-5p	MIMAT0019784	MMP16	4325	HITS-CLIP	19536157	Unspecified
hsa-mir-4693-5p	MIMAT0019784	NARS	4677	PAR-CLIP	23592263	Unspecified
hsa-mir-4693-5p	MIMAT0019784	UBL3	5412	HITS-CLIP	23313552	Unspecified
hsa-mir-4693-5p	MIMAT0019784	POU5F1B	5462	HITS-CLIP	23824327	Unspecified
hsa-mir-4693-5p	MIMAT0019784	RB1	5925	PAR-CLIP	21572407	Unspecified
hsa-mir-4693-5p	MIMAT0019784	REST	5978	PAR-CLIP	20371350	Unspecified
hsa-mir-4693-5p	MIMAT0019784	RPN2	6185	PAR-CLIP	22100165	Unspecified
hsa-mir-4693-5p	MIMAT0019784	RPS7	6201	PAR-CLIP	23446348	Unspecified
hsa-mir-4693-5p	MIMAT0019784	TRAPPC2	6399	PAR-CLIP	21572407	Unspecified
hsa-mir-4693-5p	MIMAT0019784	SHOX2	6474	PAR-CLIP	26701625	Unspecified
hsa-mir-4693-5p	MIMAT0019784	STAT1	6772	HITS-CLIP	23824327	Unspecified
hsa-mir-4693-5p	MIMAT0019784	UGT2B4	7363	HITS-CLIP//PAR-CLIP	23446348|21572407	Unspecified
hsa-mir-4693-5p	MIMAT0019784	YWHAZ	7534	PAR-CLIP	23446348|27292025	Unspecified
hsa-mir-4693-5p	MIMAT0019784	DEK	7913	PAR-CLIP	22100165	Unspecified
hsa-mir-4693-5p	MIMAT0019784	TNKS	8658	PAR-CLIP	22100165	Unspecified
hsa-mir-4693-5p	MIMAT0019784	SELENOF	9403	PAR-CLIP	22100165	Unspecified
hsa-mir-4693-5p	MIMAT0019784	TNFSF15	9966	HITS-CLIP	23824327	Unspecified
hsa-mir-4693-5p	MIMAT0019784	TAB1	10454	PAR-CLIP	22012620	Unspecified
hsa-mir-4693-5p	MIMAT0019784	DSTN	11034	PAR-CLIP	23446348	Unspecified
hsa-mir-4693-5p	MIMAT0019784	AP4S1	11154	PAR-CLIP	22012620	Unspecified
hsa-mir-4693-5p	MIMAT0019784	CLASP1	23332	HITS-CLIP	23824327|27418678	Unspecified
hsa-mir-4693-5p	MIMAT0019784	LRRTM2	26045	HITS-CLIP	23824327	Unspecified
hsa-mir-4693-5p	MIMAT0019784	LSM14A	26065	PAR-CLIP	23446348	Unspecified
hsa-mir-4693-5p	MIMAT0019784	HEYL	26508	HITS-CLIP	23824327	Unspecified
hsa-mir-4693-5p	MIMAT0019784	SULT1B1	27284	PAR-CLIP	21572407	Unspecified
hsa-mir-4693-5p	MIMAT0019784	SLC25A37	51312	HITS-CLIP	27418678|28735896	Unspecified
hsa-mir-4693-5p	MIMAT0019784	LGSN	51557	PAR-CLIP	22012620	Unspecified
hsa-mir-4693-5p	MIMAT0019784	SMU1	55234	HITS-CLIP	23824327|19536157	Unspecified
hsa-mir-4693-5p	MIMAT0019784	ELP2	55250	PAR-CLIP	23592263|26701625	Unspecified
hsa-mir-4693-5p	MIMAT0019784	PRR11	55771	PAR-CLIP	22012620	Unspecified
hsa-mir-4693-5p	MIMAT0019784	ALG9	79796	PAR-CLIP	23592263|26701625	Unspecified
hsa-mir-4693-5p	MIMAT0019784	ERMP1	79956	PAR-CLIP	22012620	Unspecified
hsa-mir-4693-5p	MIMAT0019784	DUSP16	80824	PAR-CLIP	22100165	Unspecified
hsa-mir-4693-5p	MIMAT0019784	GINS4	84296	PAR-CLIP	21572407	Unspecified
hsa-mir-4693-5p	MIMAT0019784	HES7	84667	PAR-CLIP	21572407	Unspecified
hsa-mir-4693-5p	MIMAT0019784	FAM163A	148753	HITS-CLIP	27418678	Unspecified
hsa-mir-4693-5p	MIMAT0019784	SDE2	163859	PAR-CLIP	26701625|27292025	Unspecified
hsa-mir-4693-5p	MIMAT0019784	ZNF805	390980	PAR-CLIP	21572407	Unspecified
hsa-mir-4693-5p	MIMAT0019784	TMEM200C	645369	PAR-CLIP	21572407|20371350	Unspecified
hsa-mir-4704-3p	MIMAT0019804	AK2	204	PAR-CLIP	23592263	Unspecified
hsa-mir-4704-3p	MIMAT0019804	ZFP36L2	678	PAR-CLIP	21572407|20371350	Unspecified
hsa-mir-4704-3p	MIMAT0019804	CASP8	841	PAR-CLIP	27292025	Unspecified
hsa-mir-4704-3p	MIMAT0019804	HBEGF	1839	HITS-CLIP	23824327|19536157	Unspecified
hsa-mir-4704-3p	MIMAT0019804	ELK1	2002	HITS-CLIP	23824327	Unspecified
hsa-mir-4704-3p	MIMAT0019804	ELK4	2005	HITS-CLIP	23824327|27418678	Unspecified
hsa-mir-4704-3p	MIMAT0019804	ERCC1	2067	PAR-CLIP	27292025	Unspecified
hsa-mir-4704-3p	MIMAT0019804	GALNT1	2589	PAR-CLIP	21572407	Unspecified
hsa-mir-4704-3p	MIMAT0019804	JARID2	3720	HITS-CLIP	23313552	Unspecified
hsa-mir-4704-3p	MIMAT0019804	LGALS8	3964	HITS-CLIP	28735896	Unspecified
hsa-mir-4704-3p	MIMAT0019804	LIPC	3990	HITS-CLIP	19536157	Unspecified
hsa-mir-4704-3p	MIMAT0019804	LNPEP	4012	PAR-CLIP	23446348|20371350	Unspecified
hsa-mir-4704-3p	MIMAT0019804	MDM4	4194	PAR-CLIP	27292025	Unspecified
hsa-mir-4704-3p	MIMAT0019804	MUC4	4585	HITS-CLIP	23824327	Unspecified
hsa-mir-4704-3p	MIMAT0019804	NINJ1	4814	HITS-CLIP	23824327	Unspecified
hsa-mir-4704-3p	MIMAT0019804	DDR2	4921	HITS-CLIP	23824327	Unspecified
hsa-mir-4704-3p	MIMAT0019804	PKD1	5310	HITS-CLIP	23824327|27418678	Unspecified
hsa-mir-4704-3p	MIMAT0019804	PTPRE	5791	HITS-CLIP	23824327	Unspecified
hsa-mir-4704-3p	MIMAT0019804	RPL22	6146	HITS-CLIP	23313552	Unspecified
hsa-mir-4704-3p	MIMAT0019804	XBP1P1	7495	PAR-CLIP	24398324|21572407|20371350	Unspecified
hsa-mir-4704-3p	MIMAT0019804	FXR1	8087	PAR-CLIP	23446348|20371350|26701625	Unspecified
hsa-mir-4704-3p	MIMAT0019804	SLC7A5	8140	PAR-CLIP	26701625	Unspecified
hsa-mir-4704-3p	MIMAT0019804	DYRK2	8445	HITS-CLIP//PAR-CLIP	22012620|21572407	Unspecified
hsa-mir-4704-3p	MIMAT0019804	DYRK4	8798	HITS-CLIP	23824327	Unspecified
hsa-mir-4704-3p	MIMAT0019804	DPM2	8818	PAR-CLIP	26701625|27292025	Unspecified
hsa-mir-4704-3p	MIMAT0019804	IER3	8870	PAR-CLIP	26701625	Unspecified
hsa-mir-4704-3p	MIMAT0019804	RTL8C	8933	HITS-CLIP	28735896	Unspecified
hsa-mir-4704-3p	MIMAT0019804	RPH3AL	9501	PAR-CLIP	23592263	Unspecified
hsa-mir-4704-3p	MIMAT0019804	BAG4	9530	PAR-CLIP	21572407|20371350	Unspecified
hsa-mir-4704-3p	MIMAT0019804	HS3ST3B1	9953	PAR-CLIP	23446348|22012620|26701625|27292025	Unspecified
hsa-mir-4704-3p	MIMAT0019804	TADA3	10474	HITS-CLIP	19536157	Unspecified
hsa-mir-4704-3p	MIMAT0019804	TOPBP1	11073	HITS-CLIP	23313552	Unspecified
hsa-mir-4704-3p	MIMAT0019804	ZNF510	22869	PAR-CLIP	22100165	Unspecified
hsa-mir-4704-3p	MIMAT0019804	DKK1	22943	PAR-CLIP	26701625	Unspecified
hsa-mir-4704-3p	MIMAT0019804	ARL6IP1	23204	PAR-CLIP	20371350	Unspecified
hsa-mir-4704-3p	MIMAT0019804	RRS1	23212	PAR-CLIP	21572407	Unspecified
hsa-mir-4704-3p	MIMAT0019804	USP22	23326	HITS-CLIP	23824327	Unspecified
hsa-mir-4704-3p	MIMAT0019804	TPK1	27010	PAR-CLIP	22012620	Unspecified
hsa-mir-4704-3p	MIMAT0019804	GPSM2	29899	HITS-CLIP	19536157	Unspecified
hsa-mir-4704-3p	MIMAT0019804	PNMA3	29944	HITS-CLIP	19536157	Unspecified
hsa-mir-4704-3p	MIMAT0019804	POLR1D	51082	HITS-CLIP	23824327	Unspecified
hsa-mir-4704-3p	MIMAT0019804	FAM53C	51307	PAR-CLIP	26701625	Unspecified
hsa-mir-4704-3p	MIMAT0019804	SLC25A37	51312	HITS-CLIP	27418678	Unspecified
hsa-mir-4704-3p	MIMAT0019804	IL20RB	53833	PAR-CLIP	23592263|21572407|20371350	Unspecified
hsa-mir-4704-3p	MIMAT0019804	PPP6R3	55291	PAR-CLIP	26701625	Unspecified
hsa-mir-4704-3p	MIMAT0019804	NCBP3	55421	PAR-CLIP	22291592	Unspecified
hsa-mir-4704-3p	MIMAT0019804	DHX33	56919	PAR-CLIP	23592263|26701625	Unspecified
hsa-mir-4704-3p	MIMAT0019804	BBX	56987	PAR-CLIP	21572407|20371350	Unspecified
hsa-mir-4704-3p	MIMAT0019804	NUFIP2	57532	PAR-CLIP	20371350	Unspecified
hsa-mir-4704-3p	MIMAT0019804	CCDC86	79080	PAR-CLIP	23446348|26701625	Unspecified
hsa-mir-4704-3p	MIMAT0019804	ADIPOR2	79602	PAR-CLIP	21572407	Unspecified
hsa-mir-4704-3p	MIMAT0019804	CERS4	79603	HITS-CLIP	19536157	Unspecified
hsa-mir-4704-3p	MIMAT0019804	LONRF3	79836	HITS-CLIP	23313552	Unspecified
hsa-mir-4704-3p	MIMAT0019804	KLHL15	80311	PAR-CLIP	21572407|20371350	Unspecified
hsa-mir-4704-3p	MIMAT0019804	SLC25A32	81034	HITS-CLIP	23824327	Unspecified
hsa-mir-4704-3p	MIMAT0019804	AP5B1	91056	HITS-CLIP	23824327	Unspecified
hsa-mir-4704-3p	MIMAT0019804	MRRF	92399	PAR-CLIP	23592263	Unspecified
hsa-mir-4704-3p	MIMAT0019804	PALM2	114299	PAR-CLIP	21572407	Unspecified
hsa-mir-4704-3p	MIMAT0019804	PRICKLE1	144165	HITS-CLIP	23824327	Unspecified
hsa-mir-4704-3p	MIMAT0019804	TTLL11	158135	HITS-CLIP	19536157	Unspecified
hsa-mir-4704-3p	MIMAT0019804	ARL5B	221079	PAR-CLIP	23446348	Unspecified
hsa-mir-4704-3p	MIMAT0019804	KCTD20	222658	HITS-CLIP	19536157	Unspecified
hsa-mir-4704-3p	MIMAT0019804	PTAR1	375743	PAR-CLIP	20371350	Unspecified
hsa-mir-4704-3p	MIMAT0019804	FLG2	388698	HITS-CLIP	23706177	Unspecified
hsa-mir-4704-3p	MIMAT0019804	POTEG	404785	PAR-CLIP	26701625|27292025	Unspecified
hsa-mir-4704-3p	MIMAT0019804	POTEM	641455	PAR-CLIP	26701625|27292025	Unspecified
hsa-mir-495-5p	MIMAT0022924	ZFP36L1	677	PAR-CLIP	20371350	Unspecified
hsa-mir-495-5p	MIMAT0022924	CALM1	801	PAR-CLIP	23446348|20371350	Unspecified
hsa-mir-495-5p	MIMAT0022924	KLF6	1316	PAR-CLIP	23592263	Unspecified
hsa-mir-495-5p	MIMAT0022924	CTTN	2017	PAR-CLIP	23592263|23446348|21572407	Unspecified
hsa-mir-495-5p	MIMAT0022924	GAS1	2619	PAR-CLIP	23446348|21572407|20371350	Unspecified
hsa-mir-495-5p	MIMAT0022924	GLUL	2752	HITS-CLIP	23313552	Unspecified
hsa-mir-495-5p	MIMAT0022924	GNS	2799	PAR-CLIP	23592263|27292025	Unspecified
hsa-mir-495-5p	MIMAT0022924	GRIN2B	2904	HITS-CLIP	23824327	Unspecified
hsa-mir-495-5p	MIMAT0022924	HLA-B	3106	PAR-CLIP	23592263	Unspecified
hsa-mir-495-5p	MIMAT0022924	LAMC1	3915	PAR-CLIP	21572407	Unspecified
hsa-mir-495-5p	MIMAT0022924	TM4SF1	4071	PAR-CLIP	23592263	Unspecified
hsa-mir-495-5p	MIMAT0022924	SMAD2	4087	PAR-CLIP	23708386	Unspecified
hsa-mir-495-5p	MIMAT0022924	NHS	4810	PAR-CLIP	21572407|20371350	Unspecified
hsa-mir-495-5p	MIMAT0022924	PRKAA2	5563	HITS-CLIP	23313552	Unspecified
hsa-mir-495-5p	MIMAT0022924	EIF2AK2	5610	HITS-CLIP	22927820	Unspecified
hsa-mir-495-5p	MIMAT0022924	PTGDR	5729	PAR-CLIP	22012620	Unspecified
hsa-mir-495-5p	MIMAT0022924	RPLP0	6175	PAR-CLIP	20371350	Unspecified
hsa-mir-495-5p	MIMAT0022924	SSR1	6745	PAR-CLIP	27292025	Unspecified
hsa-mir-495-5p	MIMAT0022924	TSPYL1	7259	PAR-CLIP	26701625	Unspecified
hsa-mir-495-5p	MIMAT0022924	UBB	7314	PAR-CLIP	23592263|23446348|21572407|20371350	Unspecified
hsa-mir-495-5p	MIMAT0022924	TRPV1	7442	PAR-CLIP	27292025	Unspecified
hsa-mir-495-5p	MIMAT0022924	PTP4A2	8073	PAR-CLIP	23592263	Unspecified
hsa-mir-495-5p	MIMAT0022924	HIST1H3G	8355	PAR-CLIP	23592263	Unspecified
hsa-mir-495-5p	MIMAT0022924	DYRK2	8445	HITS-CLIP//PAR-CLIP	22012620|21572407	Unspecified
hsa-mir-495-5p	MIMAT0022924	BCL10	8915	PAR-CLIP	27292025	Unspecified
hsa-mir-495-5p	MIMAT0022924	HIST1H3F	8968	PAR-CLIP	23446348	Unspecified
hsa-mir-495-5p	MIMAT0022924	VAMP3	9341	PAR-CLIP	20371350	Unspecified
hsa-mir-495-5p	MIMAT0022924	ZNF264	9422	PAR-CLIP	23446348|20371350	Unspecified
hsa-mir-495-5p	MIMAT0022924	KCNK6	9424	PAR-CLIP	23592263|23446348	Unspecified
hsa-mir-495-5p	MIMAT0022924	SECISBP2L	9728	PAR-CLIP	24398324	Unspecified
hsa-mir-495-5p	MIMAT0022924	ARPC5	10092	PAR-CLIP	23592263|20371350	Unspecified
hsa-mir-495-5p	MIMAT0022924	YAF2	10138	PAR-CLIP	21572407	Unspecified
hsa-mir-495-5p	MIMAT0022924	KLF2	10365	PAR-CLIP	27292025	Unspecified
hsa-mir-495-5p	MIMAT0022924	CELF1	10658	PAR-CLIP	22012620	Unspecified
hsa-mir-495-5p	MIMAT0022924	MTHFD2	10797	PAR-CLIP	23446348	Unspecified
hsa-mir-495-5p	MIMAT0022924	B4GALT7	11285	HITS-CLIP	23313552	Unspecified
hsa-mir-495-5p	MIMAT0022924	UFL1	23376	PAR-CLIP	22100165	Unspecified
hsa-mir-495-5p	MIMAT0022924	SIRT3	23410	PAR-CLIP	27292025	Unspecified
hsa-mir-495-5p	MIMAT0022924	SF3B1	23451	PAR-CLIP	22012620	Unspecified
hsa-mir-495-5p	MIMAT0022924	ZNF281	23528	PAR-CLIP	24398324|23446348|21572407	Unspecified
hsa-mir-495-5p	MIMAT0022924	UBBP4	23666	PAR-CLIP	23446348|21572407|20371350	Unspecified
hsa-mir-495-5p	MIMAT0022924	ZNF318	24149	HITS-CLIP//PAR-CLIP	23446348|21572407|20371350	Unspecified
hsa-mir-495-5p	MIMAT0022924	RTTN	25914	PAR-CLIP	22012620	Unspecified
hsa-mir-495-5p	MIMAT0022924	GNL3	26354	PAR-CLIP	21572407|20371350	Unspecified
hsa-mir-495-5p	MIMAT0022924	CD209	30835	PAR-CLIP	27292025	Unspecified
hsa-mir-495-5p	MIMAT0022924	MRPS18C	51023	HITS-CLIP	23824327	Unspecified
hsa-mir-495-5p	MIMAT0022924	ERGIC2	51290	PAR-CLIP	23592263	Unspecified
hsa-mir-495-5p	MIMAT0022924	TRPV2	51393	PAR-CLIP	22100165	Unspecified
hsa-mir-495-5p	MIMAT0022924	ETV7	51513	PAR-CLIP	27292025	Unspecified
hsa-mir-495-5p	MIMAT0022924	GSKIP	51527	PAR-CLIP	20371350	Unspecified
hsa-mir-495-5p	MIMAT0022924	ESF1	51575	PAR-CLIP	27292025	Unspecified
hsa-mir-495-5p	MIMAT0022924	CCSER2	54462	PAR-CLIP	23592263	Unspecified
hsa-mir-495-5p	MIMAT0022924	GNL3L	54552	PAR-CLIP	21572407	Unspecified
hsa-mir-495-5p	MIMAT0022924	PNPO	55163	PAR-CLIP	21572407	Unspecified
hsa-mir-495-5p	MIMAT0022924	CAMK2N1	55450	PAR-CLIP	27292025	Unspecified
hsa-mir-495-5p	MIMAT0022924	DEPDC1	55635	PAR-CLIP	21572407	Unspecified
hsa-mir-495-5p	MIMAT0022924	PLSCR4	57088	PAR-CLIP	22012620	Unspecified
hsa-mir-495-5p	MIMAT0022924	CYP20A1	57404	PAR-CLIP	27292025	Unspecified
hsa-mir-495-5p	MIMAT0022924	NYAP2	57624	PAR-CLIP	22100165	Unspecified
hsa-mir-495-5p	MIMAT0022924	KIAA1586	57691	PAR-CLIP	23592263	Unspecified
hsa-mir-495-5p	MIMAT0022924	SINHCAF	58516	HITS-CLIP	23313552	Unspecified
hsa-mir-495-5p	MIMAT0022924	ENPP5	59084	PAR-CLIP	21572407	Unspecified
hsa-mir-495-5p	MIMAT0022924	NECAB3	63941	PAR-CLIP	23592263|27292025	Unspecified
hsa-mir-495-5p	MIMAT0022924	ZNF747	65988	PAR-CLIP	23446348|27292025	Unspecified
hsa-mir-495-5p	MIMAT0022924	NOL9	79707	PAR-CLIP	27292025	Unspecified
hsa-mir-495-5p	MIMAT0022924	CARF	79800	PAR-CLIP	23446348|21572407	Unspecified
hsa-mir-495-5p	MIMAT0022924	PTCD2	79810	PAR-CLIP	27292025	Unspecified
hsa-mir-495-5p	MIMAT0022924	DSN1	79980	HITS-CLIP	23824327|23313552	Unspecified
hsa-mir-495-5p	MIMAT0022924	ZNF556	80032	PAR-CLIP	26701625|27292025	Unspecified
hsa-mir-495-5p	MIMAT0022924	OPA3	80207	PAR-CLIP	23592263|26701625	Unspecified
hsa-mir-495-5p	MIMAT0022924	TRIM56	81844	PAR-CLIP	22291592	Unspecified
hsa-mir-495-5p	MIMAT0022924	SLC10A7	84068	PAR-CLIP	24398324|21572407|20371350	Unspecified
hsa-mir-495-5p	MIMAT0022924	PLEKHA8	84725	HITS-CLIP	23313552	Unspecified
hsa-mir-495-5p	MIMAT0022924	ADO	84890	HITS-CLIP	23824327	Unspecified
hsa-mir-495-5p	MIMAT0022924	ZNF587	84914	PAR-CLIP	23592263	Unspecified
hsa-mir-495-5p	MIMAT0022924	DIRC2	84925	HITS-CLIP//PAR-CLIP	27292025|27418678	Unspecified
hsa-mir-495-5p	MIMAT0022924	EFCAB11	90141	PAR-CLIP	27292025	Unspecified
hsa-mir-495-5p	MIMAT0022924	SLC25A46	91137	PAR-CLIP	21572407	Unspecified
hsa-mir-495-5p	MIMAT0022924	MSANTD3	91283	PAR-CLIP	23592263	Unspecified
hsa-mir-495-5p	MIMAT0022924	ACBD5	91452	PAR-CLIP	26701625|27292025	Unspecified
hsa-mir-495-5p	MIMAT0022924	RDH13	112724	PAR-CLIP	23592263|26701625|27292025	Unspecified
hsa-mir-495-5p	MIMAT0022924	CSMD2	114784	HITS-CLIP	23824327	Unspecified
hsa-mir-495-5p	MIMAT0022924	SMIM19	114926	PAR-CLIP	27292025	Unspecified
hsa-mir-495-5p	MIMAT0022924	MORN4	118812	PAR-CLIP	23592263	Unspecified
hsa-mir-495-5p	MIMAT0022924	SPIC	121599	HITS-CLIP	23824327	Unspecified
hsa-mir-495-5p	MIMAT0022924	TAF8	129685	PAR-CLIP	23592263|27292025	Unspecified
hsa-mir-495-5p	MIMAT0022924	UBN2	254048	PAR-CLIP	23592263	Unspecified
hsa-mir-495-5p	MIMAT0022924	FADS6	283985	PAR-CLIP	23592263	Unspecified
hsa-mir-495-5p	MIMAT0022924	NHLRC3	387921	PAR-CLIP	24398324|21572407|20371350	Unspecified
hsa-mir-495-5p	MIMAT0022924	PRR27	401137	PAR-CLIP	26701625	Unspecified
hsa-mir-495-5p	MIMAT0022924	FBXO47	494188	PAR-CLIP	27292025	Unspecified
hsa-mir-495-5p	MIMAT0022924	SIGLEC14	100049587	PAR-CLIP	23592263|27292025	Unspecified
SUPT16H	11198	CSNK2A1	1457	Not Applicable	25352553	Not Applicable
CCND1	595	CDKN1B	1027	Not Applicable	25352553	Not Applicable
MLH1	4292	MSH6	2956	Not Applicable	25352553	Not Applicable
ERCC1	2067	MSH6	2956	Not Applicable	25352553	Not Applicable
RPN2	6185	SEC61A1	29927	Not Applicable	25352553	Not Applicable
SEC61A1	29927	SSR1	6745	Not Applicable	25352553	Not Applicable
RPN2	6185	CANX	821	Not Applicable	25352553	Not Applicable
SEC61A1	29927	CANX	821	Not Applicable	25352553	Not Applicable
VAMP3	9341	SNAP23	8773	Not Applicable	25352553	Not Applicable
CYP51A1	1595	MSMO1	6307	Not Applicable	25352553	Not Applicable
CCND1	595	STAT3	6774	Not Applicable	25352553	Not Applicable
EIF2AK2	5610	STAT3	6774	Not Applicable	25352553	Not Applicable
CDKN1B	1027	CDK6	1021	Not Applicable	25352553	Not Applicable
CCND1	595	CDK6	1021	Not Applicable	25352553	Not Applicable
CDK6	1021	RB1	5925	Not Applicable	25352553	Not Applicable
CDKN1B	1027	RB1	5925	Not Applicable	25352553	Not Applicable
CCND1	595	RB1	5925	Not Applicable	25352553	Not Applicable
STAT3	6774	IGF1R	3480	Not Applicable	25352553	Not Applicable
RPS6KB1	6198	IGF1R	3480	Not Applicable	25352553	Not Applicable
SNAP23	8773	SCAMP2	10066	Not Applicable	25352553	Not Applicable
TIPIN	54962	GINS4	84296	Not Applicable	25352553	Not Applicable
SUPT16H	11198	GINS4	84296	Not Applicable	25352553	Not Applicable
TOPBP1	11073	ATM	472	Not Applicable	25352553	Not Applicable
MLH1	4292	ATM	472	Not Applicable	25352553	Not Applicable
RB1	5925	CTBP1	1487	Not Applicable	25352553	Not Applicable
SUPT16H	11198	HMGB2	3148	Not Applicable	25352553	Not Applicable
MRPS18C	51023	RPS9	6203	Not Applicable	25352553	Not Applicable
PSMD11	5717	UBB	7314	Not Applicable	25352553	Not Applicable
FKBP4	2288	UBB	7314	Not Applicable	25352553	Not Applicable
ORC4	5000	UBB	7314	Not Applicable	25352553	Not Applicable
STUB1	10273	UBB	7314	Not Applicable	25352553	Not Applicable
LNPEP	4012	UBB	7314	Not Applicable	25352553	Not Applicable
CDKN1B	1027	UBB	7314	Not Applicable	25352553	Not Applicable
SEC61A1	29927	UBB	7314	Not Applicable	25352553	Not Applicable
TAB1	10454	UBB	7314	Not Applicable	25352553	Not Applicable
USP22	23326	TADA3	10474	Not Applicable	25352553	Not Applicable
REL	5966	BTK	695	Not Applicable	25352553	Not Applicable
CDKN1B	1027	YWHAZ	7534	Not Applicable	25352553	Not Applicable
UBB	7314	HSPA6	3310	Not Applicable	25352553	Not Applicable
FKBP4	2288	HSPA6	3310	Not Applicable	25352553	Not Applicable
UBB	7314	TNKS	8658	Not Applicable	25352553	Not Applicable
PSMD11	5717	TNKS	8658	Not Applicable	25352553	Not Applicable
RPS6KB1	6198	PABPC1	26986	Not Applicable	25352553	Not Applicable
UBB	7314	PABPC1	26986	Not Applicable	25352553	Not Applicable
PABPN1	8106	PABPC1	26986	Not Applicable	25352553	Not Applicable
SMAD2	4087	DAB2	1601	Not Applicable	25352553	Not Applicable
ARHGEF6	9459	PAK2	5062	Not Applicable	25352553	Not Applicable
UBB	7314	PAK2	5062	Not Applicable	25352553	Not Applicable
PSMD11	5717	PAK2	5062	Not Applicable	25352553	Not Applicable
CANX	821	CALR	811	Not Applicable	25352553	Not Applicable
HSP90B1	7184	CALR	811	Not Applicable	25352553	Not Applicable
WASL	8976	WIPF2	147179	Not Applicable	25352553	Not Applicable
PAK2	5062	PLXNA4	91584	Not Applicable	25352553	Not Applicable
UBB	7314	PPP2R1A	5518	Not Applicable	25352553	Not Applicable
SMAD2	4087	TGIF1	7050	Not Applicable	25352553	Not Applicable
CTBP1	1487	TGIF1	7050	Not Applicable	25352553	Not Applicable
EIF2AK2	5610	PPP1CC	5501	Not Applicable	25352553	Not Applicable
MED28	80306	MED19	219541	Not Applicable	25352553	Not Applicable
STUB1	10273	TRAF6	7189	Not Applicable	25352553	Not Applicable
UBB	7314	TRAF6	7189	Not Applicable	25352553	Not Applicable
TAB1	10454	TRAF6	7189	Not Applicable	25352553	Not Applicable
EIF2AK2	5610	TRAF6	7189	Not Applicable	25352553	Not Applicable
HSPA6	3310	TRAF6	7189	Not Applicable	25352553	Not Applicable
RRS1	23212	GNL3L	54552	Not Applicable	25352553	Not Applicable
SRP54	6729	RPLP0	6175	Not Applicable	25352553	Not Applicable
MRPS18C	51023	RPLP0	6175	Not Applicable	25352553	Not Applicable
RPS9	6203	RPLP0	6175	Not Applicable	25352553	Not Applicable
RPS9	6203	RPS7	6201	Not Applicable	25352553	Not Applicable
RPLP0	6175	RPS7	6201	Not Applicable	25352553	Not Applicable
TRAF6	7189	UBE2V1	7335	Not Applicable	25352553	Not Applicable
STUB1	10273	UBE2V1	7335	Not Applicable	25352553	Not Applicable
HSP90B1	7184	GANAB	23193	Not Applicable	25352553	Not Applicable
CALR	811	GANAB	23193	Not Applicable	25352553	Not Applicable
CANX	821	GANAB	23193	Not Applicable	25352553	Not Applicable
SETD1B	23067	ASH2L	9070	Not Applicable	25352553	Not Applicable
ATM	472	DYRK2	8445	Not Applicable	25352553	Not Applicable
UBB	7314	USP1	7398	Not Applicable	25352553	Not Applicable
PAK2	5062	NF2	4771	Not Applicable	25352553	Not Applicable
CTBP1	1487	RBPJ	3516	Not Applicable	25352553	Not Applicable
ADCY7	113	PDE4D	5144	Not Applicable	25352553	Not Applicable
RPS9	6203	RPL7L1	285855	Not Applicable	25352553	Not Applicable
RPLP0	6175	RPL7L1	285855	Not Applicable	25352553	Not Applicable
RPS7	6201	RPL7L1	285855	Not Applicable	25352553	Not Applicable
RPLP0	6175	RPL22	6146	Not Applicable	25352553	Not Applicable
RPL7L1	285855	RPL22	6146	Not Applicable	25352553	Not Applicable
IGF1R	3480	CRKL	1399	Not Applicable	25352553	Not Applicable
RHOJ	57381	SRGAP1	57522	Not Applicable	25352553	Not Applicable
TAB1	10454	XIAP	331	Not Applicable	25352553	Not Applicable
UBB	7314	XIAP	331	Not Applicable	25352553	Not Applicable
TRAF6	7189	XIAP	331	Not Applicable	25352553	Not Applicable
CAMK4	814	CALM1	801	Not Applicable	25352553	Not Applicable
CSNK2A1	1457	CALM1	801	Not Applicable	25352553	Not Applicable
XIAP	331	CASP8	841	Not Applicable	25352553	Not Applicable
CDKN1B	1027	CASP8	841	Not Applicable	25352553	Not Applicable
PPP2R1A	5518	PTPA	5524	Not Applicable	25352553	Not Applicable
DAB2	1601	TGFBR2	7048	Not Applicable	25352553	Not Applicable
PPP1CC	5501	TGFBR2	7048	Not Applicable	25352553	Not Applicable
WASL	8976	ARPC5	10092	Not Applicable	25352553	Not Applicable
WIPF2	147179	ARPC5	10092	Not Applicable	25352553	Not Applicable
ABI2	10152	NCKAP1	10787	Not Applicable	25352553	Not Applicable
STAT3	6774	STAT1	6772	Not Applicable	25352553	Not Applicable
IFNAR1	3454	STAT1	6772	Not Applicable	25352553	Not Applicable
EIF2AK2	5610	STAT1	6772	Not Applicable	25352553	Not Applicable
ATM	472	PARP1	142	Not Applicable	25352553	Not Applicable
RB1	5925	SMYD2	56950	Not Applicable	25352553	Not Applicable
ARPC5	10092	MAPKAPK2	9261	Not Applicable	25352553	Not Applicable
ATM	472	MDM4	4194	Not Applicable	25352553	Not Applicable
MYL12B	103910	TPM3	7170	Not Applicable	25352553	Not Applicable
TRAF6	7189	TRAF3IP2	10758	Not Applicable	25352553	Not Applicable
TRAF6	7189	IRAK1	3654	Not Applicable	25352553	Not Applicable
RPS9	6203	SERBP1	26135	Not Applicable	25352553	Not Applicable
RPS7	6201	SERBP1	26135	Not Applicable	25352553	Not Applicable
CCND1	595	NCOA3	8202	Not Applicable	25352553	Not Applicable
RBPJ	3516	HEYL	26508	Not Applicable	25352553	Not Applicable
XIAP	331	BMPR2	659	Not Applicable	25352553	Not Applicable
CLASP1	23332	MAPRE1	22919	Not Applicable	25352553	Not Applicable
PAK2	5062	ARHGEF7	8874	Not Applicable	25352553	Not Applicable
ARHGEF6	9459	ARHGEF7	8874	Not Applicable	25352553	Not Applicable
TOPBP1	11073	MDC1	9656	Not Applicable	25352553	Not Applicable
ATM	472	MDC1	9656	Not Applicable	25352553	Not Applicable
WASL	8976	CTTN	2017	Not Applicable	25352553	Not Applicable
PAK2	5062	CTTN	2017	Not Applicable	25352553	Not Applicable
POLR1D	51082	POLR1E	64425	Not Applicable	25352553	Not Applicable
YWHAZ	7534	FOXO1	2308	Not Applicable	25352553	Not Applicable
KLF2	10365	FOXO1	2308	Not Applicable	25352553	Not Applicable
STK4	6789	FOXO1	2308	Not Applicable	25352553	Not Applicable
G6PC	2538	FOXO1	2308	Not Applicable	25352553	Not Applicable
RPS6KB1	6198	FOXO1	2308	Not Applicable	25352553	Not Applicable
PRKAA2	5563	FOXO1	2308	Not Applicable	25352553	Not Applicable
RPS7	6201	EIF1AX	1964	Not Applicable	25352553	Not Applicable
STK4	6789	LATS2	26524	Not Applicable	25352553	Not Applicable
FOXO1	2308	SIRT3	23410	Not Applicable	25352553	Not Applicable
HNRNPU	3192	GTF2F1	2962	Not Applicable	25352553	Not Applicable
PPP2R1A	5518	PPP3CB	5532	Not Applicable	25352553	Not Applicable
PPP1CC	5501	PPP3CB	5532	Not Applicable	25352553	Not Applicable
MED19	219541	MED13	9969	Not Applicable	25352553	Not Applicable
MED28	80306	MED13	9969	Not Applicable	25352553	Not Applicable
EXOSC2	23404	KHSRP	8570	Not Applicable	25352553	Not Applicable
IGF1R	3480	GRB10	2887	Not Applicable	25352553	Not Applicable
SYT9	143425	TRPV1	7442	Not Applicable	25352553	Not Applicable
ARHGEF6	9459	PARVB	29780	Not Applicable	25352553	Not Applicable
FOXO1	2308	NLK	51701	Not Applicable	25352553	Not Applicable
CRKL	1399	SOS1	6654	Not Applicable	25352553	Not Applicable
IGF1R	3480	SOS1	6654	Not Applicable	25352553	Not Applicable
PAK2	5062	SOS1	6654	Not Applicable	25352553	Not Applicable
RHOJ	57381	SOS1	6654	Not Applicable	25352553	Not Applicable
DUSP16	80824	MAPK9	5601	Not Applicable	25352553	Not Applicable
RRS1	23212	GNL3	26354	Not Applicable	25352553	Not Applicable
RPS7	6201	GNL3	26354	Not Applicable	25352553	Not Applicable
PABPC1	26986	GSPT1	2935	Not Applicable	25352553	Not Applicable
HSP90B1	7184	ERN1	2081	Not Applicable	25352553	Not Applicable
CDK6	1021	WEE1	7465	Not Applicable	25352553	Not Applicable
PPP2R1A	5518	SMG1	23049	Not Applicable	25352553	Not Applicable
RPLP0	6175	SMG1	23049	Not Applicable	25352553	Not Applicable
PABPC1	26986	SMG1	23049	Not Applicable	25352553	Not Applicable
CHCHD4	131474	SENP3	26168	Not Applicable	25352553	Not Applicable
KHSRP	8570	PTBP2	58155	Not Applicable	25352553	Not Applicable
HNRNPF	3185	RBFOX2	23543	Not Applicable	25352553	Not Applicable
ATXN1	6310	RBFOX2	23543	Not Applicable	25352553	Not Applicable
STAT3	6774	ELP2	55250	Not Applicable	25352553	Not Applicable
TARS	6897	HARS	3035	Not Applicable	25352553	Not Applicable
ATP6V0A2	23545	ATP6V0E1	8992	Not Applicable	25352553	Not Applicable
PTK2B	2185	LPXN	9404	Not Applicable	25352553	Not Applicable
UBB	7314	CDC27	996	Not Applicable	25352553	Not Applicable
CCND1	595	CDC27	996	Not Applicable	25352553	Not Applicable
XIAP	331	APAF1	317	Not Applicable	25352553	Not Applicable
CASP8	841	APAF1	317	Not Applicable	25352553	Not Applicable
DSTN	11034	TWF1	5756	Not Applicable	25352553	Not Applicable
GTF2F1	2962	GTF2A1	2957	Not Applicable	25352553	Not Applicable
