# Supplementary material for: Essential Genes and MiRNA–mRNA Network Contributing to the Pathogenesis of Idiopathic Pulmonary Arterial Hypertension
Source: Front Cardiovasc Med. 2021 May 5;8:627873. doi: 10.3389/fcvm.2021.627873 (PMC8133434; doi:10.3389/fcvm.2021.627873)
Supplement: Supplementary file 3 [file Table_2.XLSX]

## Sheet: Sheet1
	GSE15197	GSE48149	GSE113439	GSE117261
A1BG	0.0470165	0	-0.148982	-0.00561293
A1BG-AS1	0.221405	0	0	0
A1CF	0.26065	0	0.0237229	-0.00922853
A2LD1	-0.067619	0	0	0
A2M	-0.410178	0	0.30112	0.108422
A2ML1	1.10468	0.0292791	0.0654963	-0.021455
A4GALT	0.770455	0.0505264	-0.3718	-0.0491097
A4GNT	0.486631	-0.0683587	-0.0890176	0.0199065
AAAS	-0.0225332	0.0176533	-0.580133	-0.13561
AACS	-0.0537289	-0.415293	0.150886	-0.225204
AADAC	-0.42088	-0.0505007	0.881059	0.0170922
AADACL2	0.410391	-0.127108	0.304068	-0.0229829
AADAT	-1.13868	-0.0945353	0.344179	0.127914
AAGAB	-0.258592	0	0.648526	-0.120319
AAK1	0.790868	-0.0672905	0.105672	0.0382139
AAMP	-0.0472056	0.178241	-0.609304	0.0455504
AANAT	0.849582	0.021418	-0.0499035	-0.0372935
AARS	0.195593	-0.511309	0.299143	-0.421722
AARS2	-0.497457	0	-0.220999	-0.0200808
AARSD1	-0.385847	-0.207766	0	0
AASDH	0.478699	0.0237392	0.515575	-0.0530568
AASDHPPT	-0.33923	0.171151	0.32185	0.0200792
AASS	-0.332673	0.190351	0.883383	-0.370617
AATF	-0.2012	-0.158897	0.536728	-0.0190996
AATK	0.626921	0.0161886	-0.310422	0.00892983
ABAT	-0.0226264	-0.071915	0.0540954	-0.253447
ABCA1	-0.923195	-0.0230466	0.411623	-0.357904
ABCA10	-1.12752	0.194341	0.229119	0.424359
ABCA11P	-0.812214	0	0.326839	-0.0309433
ABCA12	-0.141933	0.00459688	0.0796122	-0.0202066
ABCA13	-0.757432	0.368712	0.278962	-0.463166
ABCA2	0.182504	0.0588612	-0.424047	0.128725
ABCA3	0.719904	0.0976378	-0.0221634	0.0196323
ABCA4	-0.346475	0.0123131	0.0248539	0.0085655
ABCA5	-0.096836	0.00594072	0.53059	0.0385432
ABCA6	-0.13352	0.405112	0.658153	0.31638
ABCA7	0.433777	-0.110575	-0.216613	-0.0583382
ABCA8	-0.948005	0.0828762	0.628155	0.661895
ABCA9	-0.914218	0.186915	0.439735	0.40988
ABCB1	-0.173819	0.024959	0.904408	0.705231
ABCB10	-0.48777	0.176027	-0.0978321	0.0729604
ABCB11	0.121609	0.03059	0.0708574	-0.040382
ABCB4	-0.0114184	-0.0422157	0.0372176	-0.00638079
ABCB5	0.0337766	0.0314596	0.136563	-0.0215986
ABCB6	0.302219	-0.690397	0.0150422	-0.450356
ABCB7	-0.194354	0.131268	0.81845	0.000809135
ABCB8	0.325909	-0.143056	-0.215695	-0.00697226
ABCB9	0.0119923	0.0241592	-0.0765124	0.0154457
ABCC1	0.256856	-0.110228	-0.236376	0.103292
ABCC10	0.381423	-0.126248	-0.326122	-0.0812449
ABCC11	0.286494	-0.000185978	-0.0134165	0.011052
ABCC12	-0.0421086	-0.0137323	-0.0913004	0.00710637
ABCC13	-0.0501073	-0.0538099	0.142423	-0.0646185
ABCC2	-0.677655	0.0304948	0.233416	-0.03101
ABCC3	0.0087288	-0.126059	0.0396189	-0.128567
ABCC4	0.484087	0.484778	0.53375	0.114055
ABCC5	-0.761592	0.243533	0.170138	-0.0249604
ABCC6	0.523728	-0.10932	-0.264251	0.0517111
ABCC8	0.166545	-0.286031	0.0918158	-0.240007
ABCC9	-0.157009	0.0718174	1.02503	0.666766
ABCD1	0.367353	-0.215447	-0.244939	-0.0707207
ABCD2	-0.114895	-0.0521387	0.511127	0.101823
ABCD3	-1.0558	0	0.687988	0.0223908
ABCD4	-0.0218344	0.0651909	-0.212212	0.115987
ABCE1	-0.817854	-0.15546	1.18809	-0.0427448
ABCF1	-0.604864	-0.15107	0.299864	-0.176306
ABCF2	-0.311598	-0.370466	0.325452	-0.109033
ABCF3	-0.0442711	-0.141027	0.00368873	-0.0992164
ABCG1	0.914684	-0.0558868	-0.0506497	0.359065
ABCG2	0.403555	0.463947	0.29714	0.942481
ABCG4	0.156456	-0.0174355	-0.0765003	0.0415335
ABCG5	0.188866	-0.151935	-0.021913	0.0121842
ABCG8	-0.568996	-0.0466628	-0.115995	-0.0261575
ABHD1	-0.168074	0.0251933	-0.143474	0.0209827
ABHD10	-0.268125	-0.298834	0.211509	-0.0999098
ABHD11	-0.103682	-0.554853	-0.277175	-0.0587185
ABHD12	-0.068137	-0.160944	-0.349253	-0.0440822
ABHD12B	0.0674439	0	0.201982	-0.0996562
ABHD13	-0.974027	-0.160041	0.118388	0.0070202
ABHD14A	0.788145	-0.00652036	-0.726504	0.0647037
ABHD14B	0.246859	-0.0135261	-0.490406	0.0117015
ABHD15	0.161028	0	-0.272533	0.0291965
ABHD16A	0.487227	0	-0.507914	0.0602877
ABHD16B	0.913241	0	-0.0754197	0.0085424
ABHD2	0.0513298	-0.105281	0.199932	-0.0807123
ABHD3	-0.731533	-0.196648	0.00362437	-0.0679834
ABHD4	0.4424	-0.317318	-0.208303	-0.1968
ABHD5	0.121177	0.415448	0.313052	0.139308
ABHD6	-0.19218	-0.00194672	-0.653778	-0.118357
ABHD8	0.84678	0.0185854	-0.3604	-0.0672022
ABI1	-0.726782	0.161485	0.253729	-0.039587
ABI2	-0.0201215	-0.0286997	-0.36037	0.280716
ABI3	0.512128	-0.0142759	-0.575462	-0.303406
ABI3BP	-1.35104	0.279598	0.0138518	0.280955
ABL1	0.173204	0.219424	-0.218533	0.221712
ABL2	-0.318329	0.100907	0.559353	0.137798
ABLIM1	-0.749255	-0.00104017	0.332846	0.296322
ABLIM2	-0.0892594	0.110668	-0.121505	-0.0129669
ABLIM3	0.595376	0.261468	-0.00133071	0.271915
ABO	0.38456	-0.0386563	-0.425112	-0.0295716
ABP1	-0.0723711	0.0116548	0	0
ABR	-0.133166	-0.0182755	-0.134409	-0.319243
ABRA	0.420844	-0.0622977	-0.0782514	-0.0372236
ABT1	0.113761	-0.255739	-0.352537	-0.0714951
ABTB1	0.34313	0.251295	-0.552699	-0.0638858
ABTB2	-0.714937	-0.205887	0.120629	-0.00225665
ACAA1	0.243636	-0.264106	-0.359679	-0.0490945
ACAA2	0.447235	0.292428	0.108591	-0.0798803
ACACA	0.209855	-0.422894	0.872871	-0.125314
ACACB	0.561694	0.71432	-0.00754542	0.1722
ACAD10	0.317373	0.148745	-0.355211	-0.0466627
ACAD11	-0.275534	0.315366	0	0
ACAD8	-0.128822	-0.352175	0.00203674	-0.184793
ACAD9	0.0932704	-0.0918869	0.0750704	-0.0790041
ACADL	0.705621	0.17079	0.876257	0.631437
ACADM	-0.0349793	0.189366	0.682253	-0.165404
ACADS	0.725148	-0.0689434	-0.401588	-0.0305764
ACADSB	-0.670674	-0.278048	0.817204	-0.270006
ACADVL	-0.512844	0.156788	-0.233963	0.0924207
ACAN	0.727336	0	0.0905487	-0.00418333
ACAP1	-0.457498	0	0	0
ACAP2	-0.106856	0	0.631887	-0.0174405
ACAP3	-0.245229	0	-0.287124	0.0418873
ACAT1	-0.536585	-0.218072	0.826883	-0.135606
ACAT2	0.118806	0.0180166	0.659034	-0.775719
ACBD3	-0.530846	0.133407	0.808179	0.00516928
ACBD4	1.17463	0.0329228	-0.434455	0.0414352
ACBD5	0.0398407	-0.0389066	0.626201	-0.0474869
ACBD6	-0.0490099	-0.127623	0.202062	-0.0540097
ACBD7	0.759988	0.0929954	-0.0893319	0.0149587
ACCN1	0.135554	0.0262631	0	0
ACCN2	0.606309	0.0261551	0	0
ACCN3	-0.424611	-0.135929	0	0
ACCN4	0.0762368	-0.0687575	0	0
ACCN5	0.0950435	-0.0541504	0	0
ACCS	-0.308574	0	-0.377296	0.3737
ACD	0.20919	0.254737	-0.480364	0.071287
ACE	0.163316	0.452462	-0.774894	0.125765
ACE2	1.1032	0.31929	1.0745	0.387953
ACER1	1.04315	0	-0.105719	-0.00250687
ACER3	-0.686502	0	0.519788	0.0737399
ACHE	0.337765	-0.0465375	-0.176641	0.0172777
ACIN1	1.38545	-0.0124991	0.17089	-0.0413934
ACLY	-0.306941	-0.336924	0.178948	-0.279487
ACMSD	-0.114197	0.0507778	0.0361624	-0.0274192
ACN9	-0.593979	0.0284344	-0.155527	-0.0756823
ACO1	0.0723324	-0.0630827	0.686254	-0.06193
ACO2	0.0404338	0.0986397	-0.298348	-0.0777938
ACOT1	0.400023	-0.217391	-0.703382	-0.0382778
ACOT11	0.298939	-0.35231	-0.068007	0.0679407
ACOT12	0.216957	-0.036103	0.132126	-0.0097194
ACOT13	0.30886	0	-0.136084	-0.430746
ACOT2	0.612941	-0.123418	-0.686925	0.0466682
ACOT4	0.752627	-0.300344	-0.511292	0.023635
ACOT7	0.632609	-0.0395496	-0.187324	-0.0311085
ACOT8	0.667801	-0.250385	-0.65642	-0.0936673
ACOT9	-0.166512	-0.205096	0.089504	0.0263203
ACOX1	0.432316	-0.127401	0.364297	-0.111347
ACOX2	0.325488	0.389657	-0.108512	0.301949
ACOX3	0.567051	0.084479	-0.259226	0.067964
ACOXL	-0.056721	0.157411	0.473909	0.632572
ACP1	-0.256287	-0.414179	0.30458	-0.000551365
ACP2	0.337656	-0.0234538	-0.206921	-0.411881
ACP5	0.847258	-0.40184	-0.456684	-0.162795
ACP6	0.0846434	-0.390952	-0.48918	-0.0224009
ACPL2	0.296848	-0.204228	0	0
ACPP	-0.302458	-0.545412	0.659347	-0.591051
ACPT	0.781016	0.127062	-0.215841	-0.0178473
ACR	-0.712351	0.044119	-0.0946798	-0.124919
ACRBP	0.752308	0.721218	-0.0168693	-0.0660308
ACRC	-0.866229	0.055754	0.436586	0.0238859
ACRV1	0.196809	-0.0324626	-0.10134	0.0268637
ACSBG1	0.0749021	0.196095	-0.120528	-0.0682948
ACSBG2	0.290265	0.122954	-0.0888304	0.0227705
ACSF2	-0.00330292	0	-0.346671	0.20904
ACSF3	0.342441	0	-0.22301	-0.0719033
ACSL1	-0.532199	0.335346	1.22923	-0.469414
ACSL3	-0.0827636	0.285819	0.703337	0.0481548
ACSL4	-1.1256	0.0755511	1.04416	0.198028
ACSL5	-0.244581	-0.159324	0.477577	-0.0482785
ACSL6	-0.39413	-0.018256	-0.0407881	0.0264019
ACSM1	0.361809	0.0169463	-0.0476051	0.0232397
ACSM2A	0.518551	0	-0.0238924	0.00178098
ACSM2B	0.41473	0	-0.034866	-0.0242186
ACSM3	-0.481774	-0.505107	1.10877	-0.341335
ACSM5	-0.139268	0	-0.0914317	-0.149486
ACSS1	-0.121306	-0.00642346	-0.385728	0.0680469
ACSS2	0.0334938	-0.832462	-0.0678655	-0.706084
ACSS3	0.199129	0	0.748357	0.192339
ACTA1	-0.801675	0.0985953	-0.33235	-0.0663217
ACTA2	-0.6575	-0.0649779	0.0609021	0.266742
ACTB	-0.29054	-0.0539983	0.0507863	-0.133084
ACTBL2	0.28909	0	-0.0620248	0.00727942
ACTC1	-0.0738211	0	0.156925	0.00106438
ACTG1	0.0689821	-0.0665674	0.0623681	-0.0432292
ACTG2	-0.0544385	0.367419	0.18327	0.0986848
ACTL6A	-0.378205	-0.382734	0.423815	-0.148593
ACTL6B	1.38755	0.0404917	-0.144326	-0.0165565
ACTL7A	0.624034	-0.0241347	0.0216009	-0.0209121
ACTL7B	0.48805	-0.0183559	0.0302219	-0.0216036
ACTL8	0.697561	-0.0373639	-0.0981152	-0.0100694
ACTL9	0.259867	0	-0.163573	-0.0091445
ACTN1	-0.145118	0.0236407	0.275338	0.085162
ACTN2	-0.0502159	0.287873	-0.211163	0.193439
ACTN3	0.0414647	-0.0727757	-0.08692	0.00666288
ACTN4	-0.246965	0.16535	0.147418	-0.0590261
ACTR10	-0.438562	-0.126757	0.129206	0.0867349
ACTR1A	0.0538082	-0.182461	-0.35962	-0.176633
ACTR1B	-0.0152246	-0.112733	-0.353342	0.0444351
ACTR2	0.62967	-0.130753	0.630588	-0.135096
ACTR3	-0.512529	-0.0253774	0.613226	-0.126847
ACTR3B	0.0994065	-0.207125	-0.142595	-0.0054801
ACTR3C	-0.00506211	0	0.0223803	0.331966
ACTR5	0.282588	-0.0329085	-0.101551	0.0550119
ACTR6	-0.263385	0.245702	0.112431	0.000993011
ACTR8	0.198242	-0.139951	0.65337	-0.134715
ACTRT1	0.0690112	0.0340215	0.0603538	-0.0277863
ACTRT2	0.596802	0	-0.301229	0.00417073
ACVR1	-0.543596	0.343525	0.0741737	0.164578
ACVR1B	0.410806	0.0213786	-0.118538	-0.0964378
ACVR1C	0.773802	0.0275589	0.626443	-0.0248494
ACVR2A	-0.420416	0.28795	0.404485	0.215626
ACVR2B	0.851587	0.0750546	-0.202845	0.118072
ACVRL1	0.0625232	0.103769	-0.623491	-0.330986
ACY1	0.3712	-0.514399	-0.247314	-0.17938
ACY3	0.647215	0.0216843	-0.219062	-0.024033
ACYP1	-0.352917	-0.0480214	-0.129273	-0.297175
ACYP2	0.289457	-0.294569	-0.216542	0.0199449
ADA	-0.528879	-0.112733	-0.0613943	-0.0304709
ADAD1	0.205591	0	-0.087997	0.000688146
ADAD2	1.77688	0	-0.262408	-0.0049588
ADAL	0.545534	0.0224934	0.702298	-0.0573212
ADAM10	-0.73301	0.0575166	0.840495	-0.0613367
ADAM11	-0.553527	0.0876987	-0.235891	-0.00141774
ADAM12	-0.174022	-0.0448223	0.45306	0.25327
ADAM15	5.09662e-05	-0.397911	-0.267407	-0.127033
ADAM17	-0.0636375	0.280527	0.711453	-0.0281042
ADAM18	-0.184156	-0.0188068	0.114034	-0.00872337
ADAM19	-0.168401	0.0904359	-0.0217669	0.182964
ADAM2	0.0178224	-0.0130956	-0.0151324	-0.012621
ADAM20	0.874282	-0.0686685	0.312967	0.0406934
ADAM21	0.301683	0.0482893	-0.065851	-0.0461717
ADAM22	-0.139821	-0.00385859	0.115845	0.0909786
ADAM23	-0.401913	-0.43282	0.67133	0.042703
ADAM28	-1.29336	0.0803431	0.680306	0.02792
ADAM29	0.0363988	-0.0689584	-0.0593283	0.00888641
ADAM30	0.100751	-0.125003	0.0319216	-0.00670093
ADAM32	-1.22342	-0.0437239	-0.112262	0.0472987
ADAM33	-0.525277	-0.00970474	-0.150611	-0.0135943
ADAM5P	0.0266617	0	0	0
ADAM6	0.419137	-0.1075	-0.12747	-0.0212063
ADAM7	0.405853	0.163142	0.0644979	-0.00234657
ADAM8	-0.897105	0.102526	-0.215045	-0.0830169
ADAM9	-1.16037	0.105721	0.655768	-0.144815
ADAMDEC1	-0.22693	-0.310752	0.517477	-0.334907
ADAMTS1	-0.712842	0.486686	0.316357	-0.162528
ADAMTS10	0.245679	0.0920632	-0.42072	0.148069
ADAMTS12	-0.105247	-0.0273993	0.246512	0.254777
ADAMTS13	0.232312	0.0434612	-0.189115	0.0380896
ADAMTS14	-0.224309	0.0339301	-0.0751218	0.0349271
ADAMTS15	0.368213	-0.0788406	0.0520226	-0.0683211
ADAMTS16	0.100829	0.0630886	0.222856	0.0242139
ADAMTS17	0.228861	0.0770572	-0.331382	0.173478
ADAMTS18	0.288474	-0.00796688	0.0724493	0.0513276
ADAMTS19	0.0941822	-0.0173384	0.32175	0.0196623
ADAMTS2	-0.124155	-0.462972	-0.00285788	-0.543343
ADAMTS20	-0.169669	0.0179043	-0.0439208	-0.038757
ADAMTS3	-0.39491	-0.0471751	0.786004	0.103947
ADAMTS4	-1.3117	0.145716	-0.10108	0.232391
ADAMTS5	0.791659	0.0943373	0.553401	0.0355863
ADAMTS6	-0.517763	0.222862	0.666738	0.0772011
ADAMTS7	0.721251	0.0131554	-0.336809	0.04969
ADAMTS8	-0.650167	-0.108732	-0.887742	-0.108885
ADAMTS9	-1.27049	-0.0163157	1.1576	0.562595
ADAMTSL1	0.255441	-0.022581	0.238229	0.35475
ADAMTSL2	0.109405	-0.130576	-0.565512	0.139616
ADAMTSL3	0.219585	0.293624	0.0183072	-0.0696209
ADAMTSL4	0.148283	0	-0.336941	0.0673116
ADAMTSL5	0.596491	-0.185401	-0.257168	0.0325212
ADAP1	0.449784	0	-0.428948	-0.147861
ADAP2	0.241432	0	0.220361	-0.667253
ADAR	-0.421256	0.169139	0.164277	-0.0409069
ADARB1	-0.424861	0.17151	-0.675583	0.0410793
ADARB2	0.360736	0.115225	-0.30821	0.0383684
ADARB2-AS1	0.322574	0	0	0
ADAT1	-0.444062	-0.402047	0.586517	-0.177703
ADAT2	-0.929587	0	0.543499	0.259732
ADAT3	0.987222	0	-0.263474	-0.0658072
ADC	-0.317511	0.327571	0	0
ADCK1	-0.241904	-0.415725	-0.0910666	-0.141827
ADCK2	0.540782	-0.147092	-0.468693	0.00582028
ADCK3	0.370778	0	-0.355441	-0.088434
ADCK4	-0.268156	-0.137335	-0.341632	-0.106851
ADCK5	0.212242	-0.286791	-0.287359	-0.00475629
ADCY1	-0.179828	-0.492336	-0.318682	-0.0556385
ADCY10	0.0822135	0	0.0330038	-0.00627308
ADCY2	-0.340245	0.142046	-0.236696	-0.0402669
ADCY3	-0.376292	0.20394	0.0358981	0.0235671
ADCY4	-0.908829	0.491792	-0.656329	-0.0660206
ADCY5	-0.156721	0.0141427	-0.195375	-0.0674033
ADCY6	-0.439189	0.100699	-0.386181	0.296066
ADCY7	-0.0210429	-0.107174	-0.181443	0.0082239
ADCY8	0.447684	0.0640428	-0.105943	0.0998657
ADCY9	0.238469	-0.0330529	-0.658297	-0.0247814
ADCYAP1	0.327518	0.37225	-0.454498	0.280561
ADCYAP1R1	0.181177	0.0862454	-0.0473866	-0.100684
ADD1	0.142464	0.123537	-0.302124	-0.0979368
ADD2	0.0796045	0.0170323	-0.0555817	0.130004
ADD3	-0.418348	0.450569	0.740441	0.113425
ADH1A	-0.509381	-0.11386	0.0379561	-0.111549
ADH1C	-0.380631	-0.268169	0.100456	-0.138623
ADH4	-0.440882	-0.0641138	0.0300573	-0.0247442
ADH5	-0.580673	-0.331142	-0.0522937	-0.0684828
ADH6	0.14152	-0.0481788	0.0509218	-0.0243492
ADH7	-0.187728	-0.138944	-0.0216197	-0.276342
ADHFE1	-1.10807	-0.0168159	-0.340319	-0.0703805
ADI1	-0.240578	-0.0492625	-0.113574	-0.129331
ADIG	-0.0972954	0	-0.0125074	0.00425492
ADIPOQ	0.0799099	0.135413	0.903816	0.00367248
ADIPOR1	-0.402781	-0.0573907	-0.353184	-0.0674316
ADIPOR2	0.438855	0.166816	0.174591	-0.11715
ADK	-0.0566432	-0.331612	0.741096	-0.125186
ADM	-0.942819	-0.214191	-0.432591	-0.406008
ADM2	0.429271	-0.101907	-0.121318	-0.0586068
ADNP	-0.279567	0.084254	0.418733	0.0675954
ADNP2	-0.378151	0	0.466378	0.0657138
ADO	-0.537872	0	-0.16365	-0.00535406
ADORA1	0.480794	-0.0937186	-0.194995	-0.0302391
ADORA2A	-0.388442	0.213013	-0.638596	-0.0527583
ADORA2B	0.220643	-0.358865	-0.0265162	-0.060083
ADORA3	-0.192579	-1.3159	0.262533	-1.07832
ADPGK	-0.455857	-0.180385	0.16452	-0.054247
ADPRH	0.585747	0.0199957	-0.226633	0.0315292
ADPRHL1	-0.291705	-0.102849	-0.214954	-0.00669993
ADPRHL2	0.121583	-0.00660054	-0.346102	-0.0520031
ADRA1A	-0.452442	-0.158833	-0.730444	-0.704158
ADRA1B	0.137822	-0.237097	-0.461671	-0.32546
ADRA1D	0.507947	0.113842	-0.394799	-0.00488447
ADRA2A	-0.348795	-0.0819286	-0.366159	-0.0341957
ADRA2B	0.0717408	-0.0431006	-0.071006	-0.0298263
ADRA2C	-0.119062	0.0303189	-0.386997	-0.019298
ADRB1	0.916516	0.309752	-0.997697	-0.0756524
ADRB2	-0.237638	-0.56313	-0.213532	0.0312674
ADRB3	0.544143	-0.0338166	-0.169616	0.028057
ADRBK1	-0.498287	-0.0667351	-0.506284	-0.207302
ADRBK2	0.300126	-0.0767843	0.698592	0.184579
ADRM1	0.186903	-0.00536273	-0.550088	-0.174835
ADSL	-0.19909	-0.440752	0.247796	-0.101536
ADSS	0.0484971	-0.106369	0.678395	0.0877903
ADSSL1	0.135657	0.0465209	-0.297438	0.0838779
AEBP1	-0.805378	0.173319	-0.697104	0.130678
AEBP2	-0.251053	0.123248	0.13227	0.233849
AEN	-0.483195	0	0.0460717	0.0140762
AES	-0.0824976	0.101519	-0.826699	0.0205191
AFAP1	-0.00648421	0	-0.0575066	0.231597
AFAP1-AS1	-0.217843	0	-0.00822354	0.0058305
AFAP1L1	-0.13281	0	-0.0280471	0.181786
AFAP1L2	-0.226891	0.613587	-0.0472859	0.264347
AFF1	0.453304	0.249018	0.159015	0.0519898
AFF2	-0.708854	0.0257366	-0.00208641	-0.758294
AFF3	0.85099	0.432442	-0.0663748	-0.110781
AFF4	-0.00279035	0.316001	0.68778	0.191936
AFG3L1P	-0.664085	0	-0.111047	-0.0456211
AFG3L2	-0.474436	-0.148517	0.160471	-0.0643922
AFM	-0.0944981	0.0690419	-0.00318385	0.0204404
AFMID	-0.172801	0.0155373	-0.53373	-0.285346
AFP	0.310979	-0.114582	-0.241327	0.00837701
AFTPH	-0.00254815	-0.151831	0.477297	0.0362544
AGA	-0.00591126	-0.0952018	0.519509	-0.273515
AGAP1	0.140668	0	-0.273503	0.151161
AGAP10	0.658701	0	0	0
AGAP2	0.682504	0	-0.187852	0.0232394
AGAP3	0.998654	0	-0.368206	-0.00277386
AGAP7	-0.975271	0	0	0
AGAP8	-0.43633	0	0	0
AGBL2	-0.882491	0.308546	-0.154718	-0.109531
AGBL3	0.299868	0	-0.0127223	0.00812267
AGBL4	-0.0152712	0.00835008	-0.139	-0.024979
AGBL5	0.458895	0	-0.429439	-0.0513721
AGER	-0.157991	0.00171053	-0.850623	0.134244
AGFG1	-0.0431992	0	0.50175	-0.123838
AGFG2	0.413833	0	-0.312531	-0.0143042
AGGF1	0.412025	-0.266351	0.549944	-0.145457
AGK	-0.225803	0	0.329947	-0.0698991
AGL	-0.564548	0.0493006	1.07081	-0.197194
AGMAT	0.111303	0.0435824	-0.108544	0.00249344
AGMO	-0.574522	0	0.0362209	-0.00856712
AGPAT1	0.537655	-0.00636281	-0.691843	-0.0266747
AGPAT2	0.325391	-0.582338	-0.486825	0.0017541
AGPAT3	0.346117	-0.319857	-0.194796	-0.157479
AGPAT4	0.232176	0.334565	0.0394005	0.0516457
AGPAT4-IT1	-0.190803	0	0.0617521	0.0159789
AGPAT5	-0.35893	-0.363553	0.591449	-0.0264991
AGPAT6	-0.141678	0.179021	0.254907	0.0628462
AGPAT9	0.0124742	0	0.346565	0.257615
AGPHD1	0.213099	0	0	0
AGPS	-0.244464	-0.155377	0.91641	0.0601648
AGR2	0.344754	0.00909792	0.985229	-0.208309
AGR3	-1.15751	-0.0047158	0.776354	-0.0413147
AGRN	0.231295	-0.0803077	-0.760057	0.234619
AGRP	1.13396	-0.197072	-0.51228	-0.0453358
AGSK1	0.0593585	0	0	0
AGT	0.284739	-0.041559	-0.229656	0.0698687
AGTPBP1	-0.75196	0.121172	0.461757	-0.314924
AGTR1	-1.09352	-0.20331	-0.142833	-0.63699
AGTR2	-0.486328	-0.121572	-0.243324	-0.220634
AGTRAP	0.124306	-0.354948	-0.707161	-0.272742
AGXT	-0.0518222	0.0197669	-0.177402	-0.0082611
AGXT2	0.154493	0.0953532	-0.0328582	-0.00829196
AGXT2L1	0.324747	-0.0156858	0	0
AGXT2L2	-0.498385	0	0	0
AHCTF1	0.20722	-0.0361925	1.14132	0.141326
AHCY	0.340257	-0.549871	-0.00290193	-0.393534
AHCYL1	-0.242065	0.109243	0.748206	0.0194991
AHCYL2	0.0921838	0	0.712408	0.531231
AHDC1	1.25497	0.378219	-0.257921	0.046009
AHI1	-0.524805	0.118528	1.11459	0.327118
AHNAK	0.671287	0.218546	0.152256	-0.00424156
AHNAK2	-0.333044	0	0.314284	-0.223899
AHR	-1.3875	0.105837	0.464901	0.105237
AHRR	-1.33107	0.0716653	-0.1945	-0.0232028
AHSA1	-0.333546	-0.0202483	0.239174	-0.0989178
AHSA2	-1.10778	0.431717	-0.184349	0.329404
AHSG	0.353662	-0.0176044	-0.0610039	0.0163969
AHSP	1.62237	0	0.291809	0.0601538
AICDA	0.611265	-0.0454306	-0.149257	0.0143033
AIDA	-1.54651	0	0.418846	-0.00809006
AIF1	0.281471	-0.185866	-0.13609	-0.206442
AIF1L	0.263957	0	-0.370684	0.253981
AIFM1	0.396802	-0.459547	0.637947	-0.241362
AIFM2	0.0272584	0	0.0674521	-0.290847
AIFM3	0.151708	0	-0.167452	-0.0113537
AIG1	0.0621805	0.441237	-0.321549	0.268929
AIM1	0.463464	0.235151	1.07962	0.0571892
AIM1L	-0.0529444	0.0273683	-0.231014	-0.0315708
AIM2	0.798593	-0.0510426	0.747223	0.186199
AIMP1	-0.831212	0	0.59684	-0.0269397
AIMP2	-0.0760086	0	0.0158063	-0.288465
AIP	0.00953369	-0.0911005	-0.450049	-0.0101513
AIPL1	-0.11803	0.0628301	-0.0616549	-0.00922495
AIRE	0.834616	0.748672	-0.0664487	-0.00661354
AJAP1	-1.60825	-0.110147	-0.668557	-0.120083
AJUBA	-0.123523	0	-0.592189	-0.151308
AK1	0.619189	0.371194	-0.677181	0.189756
AK2	0.128394	-0.236826	0.303972	0.0657699
AK3	-0.0819396	0.167649	0.112281	0.0218279
AK4	0.111296	0	0.184059	0.122705
AK5	-0.581557	-0.0134255	0.135523	-0.00202181
AK7	-0.421763	-0.0366836	0.218442	-0.238228
AK8	0.679818	0	-0.471603	-0.0306469
AKAP1	0.373121	-0.0273301	0.00403876	-0.309294
AKAP10	-0.0548744	-0.193798	0.385158	0.000909214
AKAP11	-0.649932	0.125479	0.71742	0.110354
AKAP12	0.351759	0.146069	0.834622	0.187352
AKAP13	0.934189	0.0330579	0.646203	0.180533
AKAP14	0.262463	0.308366	-0.275789	-0.0716415
AKAP17A	-0.396891	0	0	0
AKAP2	-1.04135	-0.0298706	0.149073	0.101839
AKAP3	-0.0999774	-0.0127556	0.156892	-0.0385241
AKAP4	-0.389095	-0.0122621	0.0614819	0.00336422
AKAP5	-0.12002	-0.0556931	0.621247	0.214253
AKAP6	-0.138132	0.156244	0.64844	0.223266
AKAP7	-0.342365	-0.0749191	0.264115	0.0716234
AKAP8	-0.451329	0.0284	-0.0386119	0.0429542
AKAP8L	-0.179909	0.218296	-0.141065	0.07233
AKAP9	-0.398405	-0.0212409	1.31517	0.0346457
AKD1	-0.898764	0	0	0
AKIP1	0.0510855	0	-0.395699	0.0482197
AKIRIN1	-0.184323	0	-0.115861	0.000674837
AKIRIN2	0.372295	0	-0.02844	0.0506948
AKIRIN2-AS1	-0.158975	0	0	0
AKNA	-0.240109	0.529644	-0.300363	0.0788507
AKNAD1	-0.56028	0	-0.100153	-0.0103895
AKR1A1	0.14082	-0.382359	-0.237277	-0.22703
AKR1B1	-0.0750592	-0.238432	-0.165851	-0.054397
AKR1B10	-0.823001	-0.152689	0.259062	-0.0100182
AKR1C1	0.0433347	-0.0842311	-0.0929339	-0.0736525
AKR1C3	-0.121073	-0.53803	0.325566	-0.631272
AKR1C4	-0.0568936	-0.0530894	-0.0515298	-0.037577
AKR1D1	0.00490849	0.366941	-0.102343	0.00202667
AKR1E2	0.189289	0	-0.432295	-0.00203615
AKR7A2	0.345396	0.229433	-0.486845	0.0703414
AKR7A2P1	1.15311	0	-0.235936	0.00537057
AKR7A3	0.78305	0.253331	-0.284732	0.029241
AKR7L	0.225761	0	-0.341295	0.0184088
AKT1	-0.230934	-0.173414	-0.344791	0.0240591
AKT1S1	0.249423	-0.129203	-0.431373	-0.0479981
AKT2	0.100636	-0.172296	-0.38848	0.0571197
AKT3	0.568162	0.0250375	0.242585	0.0604825
AKTIP	-1.17322	-0.343013	0.430177	-0.181112
ALAD	0.178781	-0.2331	-0.225814	-0.0738234
ALAS1	0.255101	0.0527055	-0.0736514	-0.155573
ALAS2	2.31996	1.59152	1.12047	0.4172
ALB	-0.993895	-0.116122	0.0539934	-0.0190544
ALCAM	1.09331	0.207972	0.702108	-0.206249
ALDH16A1	0.552811	-0.316822	-0.328979	-0.122871
ALDH18A1	-0.215928	-0.195733	0.420636	0.0548174
ALDH1A1	-0.585732	0.581378	-0.0486496	-0.220504
ALDH1A2	-0.758595	-0.209349	0.265587	0.00448704
ALDH1A3	-0.915439	0.225824	0.118873	0.0877009
ALDH1B1	-0.346695	-0.112085	0.142672	-0.0723967
ALDH1L1	0.12053	-1.07763	0.0373163	-0.222392
ALDH1L2	-0.197497	-0.0882638	1.21152	-0.182805
ALDH2	0.263131	0.173666	-0.178893	0.332814
ALDH3A1	-0.679726	-0.367034	-0.295541	-0.364753
ALDH3A2	-0.282896	-0.212658	0.187807	0.0938906
ALDH3B1	0.879414	-0.182049	-0.844665	-0.10135
ALDH3B2	0.47282	-0.0549773	-0.187811	-0.060714
ALDH4A1	0.508368	-0.191426	-0.143111	-0.157207
ALDH5A1	0.0244563	-0.185559	0.178653	0.0757577
ALDH6A1	0.729844	0.184108	-0.0111783	-0.241494
ALDH7A1	0.402901	0.00878026	0.334854	-0.0727483
ALDH8A1	-0.145831	0.013808	0.0766686	-0.00573368
ALDH9A1	0.877108	-0.0734836	0.235309	-0.0120953
ALDOA	1.20949	-0.4303	-0.186254	-0.148473
ALDOAP2	0.618377	0	-0.0971731	-0.0386792
ALDOB	0.321876	0.303991	0.0190005	-0.0215784
ALDOC	0.353634	-0.257356	-0.396489	-0.274279
ALG1	0.129973	-0.765431	-0.231064	-0.107005
ALG10	0.0895622	-0.0687833	0	0
ALG10B	-0.366157	0	-0.231278	0.00785253
ALG11	-0.629219	-0.0226798	0.797622	-0.108944
ALG12	0.695221	-0.136709	-0.424916	-0.0247579
ALG13	-0.51603	-0.0193792	0.234229	0.158937
ALG14	-0.0905924	-0.403414	0.0436572	-0.0714275
ALG1L	0.587751	0	-0.381082	0.0239962
ALG2	-0.463983	-0.343832	0.107066	-0.146973
ALG3	0.282885	-0.582696	-0.396527	-0.248086
ALG5	-0.232136	0.174399	0.260847	-0.101129
ALG6	-0.58493	-0.19091	0.224036	-0.050395
ALG8	-0.254869	-0.34094	-0.302592	-0.129065
ALG9	-0.0848304	0.103425	-0.0254271	0.00569444
ALK	-0.111446	-0.0954496	-0.0470451	0.0013342
ALKBH1	-0.125399	-0.168523	0.00053636	0.0615634
ALKBH2	-0.456644	-0.586862	-0.486237	0.0232754
ALKBH3	0.336326	-0.292951	0.328448	-0.14547
ALKBH4	0.806115	-0.300594	-0.287235	0.0186087
ALKBH5	-0.384438	-0.0434812	-0.49034	-0.0722167
ALKBH6	-0.326556	-0.178139	-0.439624	-0.0663822
ALKBH7	0.562124	-0.332499	-0.36345	0.0434915
ALKBH8	0.536652	-0.212941	0.587339	-0.105434
ALLC	0.338724	-0.00509965	-0.00847269	0.0104241
ALMS1	0.0252964	-0.0765741	0.955145	0.017693
ALMS1P	0.220696	0	0.336864	-0.0855749
ALOX12	1.34387	0.916826	-0.12257	0.0601589
ALOX12B	0.664776	-0.0166479	-0.0615858	0.0211695
ALOX12P2	-0.432117	-0.0169627	0.154475	-0.093679
ALOX15	0.886622	0.0873881	-0.02905	-0.136558
ALOX15B	1.06605	-0.3759	0.21677	-0.232599
ALOX5	0.116028	-0.189414	-0.102343	-0.0793513
ALOX5AP	-0.177993	-0.251803	-0.276601	-0.293521
ALOXE3	0.813867	-0.0891727	-0.0303061	-0.00771804
ALPI	0.434106	-0.150737	-0.120517	0.00417939
ALPK1	-0.0659233	-0.150999	0.658038	-0.18614
ALPK2	-0.727481	0	0.0533553	0.00165078
ALPK3	0.272723	0.208199	-0.335377	0.176607
ALPL	0.541984	-0.537547	0.151286	-0.238219
ALPP	0.488225	0.17059	-0.0353688	-0.112748
ALPPL2	0.11847	-0.057581	-0.190076	-0.225321
ALS2	-0.277984	0.0928241	0.392018	0.123981
ALS2CL	-0.631104	-0.133309	-0.622323	-0.0449173
ALS2CR11	-0.487184	0.0834144	-0.406368	0.0223231
ALS2CR12	0.422946	-0.0239759	0.406555	-0.237022
ALS2CR8	-0.356721	-0.00937472	0	0
ALX1	0.503842	0	-0.0432615	-0.0144195
ALX3	0.71922	0.0346232	-0.287596	-0.0125579
ALX4	0.575337	-0.0715076	-0.209361	-0.0327732
AMACR	-0.311013	-0.33944	0.217447	0.0274637
AMBN	0.645142	-0.00395091	-0.01192	0.0232586
AMBP	0.614981	-0.00400148	-0.119678	-0.0184678
AMBRA1	0.316175	0	-0.18835	0.0979178
AMD1	-0.0954584	-0.309761	0.858986	-0.295954
AMDHD1	-0.660135	-0.268904	-0.093038	-0.0903367
AMDHD2	0.220922	-0.343725	-0.399975	-0.031756
AMELX	0.582043	0.0239154	-0.0395103	0.0121214
AMELY	0.0796344	-0.0291863	-0.0600531	-0.00663152
AMFR	0.0440013	0.063756	-0.364959	0.0503246
AMH	0.659293	0.0677101	-0.200208	-0.00748222
AMHR2	-0.16129	-0.26965	-0.123926	-0.00867399
AMICA1	0.531856	-0.0586005	-0.330793	0.0013411
AMIGO1	0.251896	0.0399334	-0.367211	-0.0217974
AMIGO2	0.737129	-0.0528473	0.196232	0.0848775
AMIGO3	0.111198	-0.121773	-0.0471432	-0.0325694
AMMECR1	-0.0165056	-0.0296158	0.06458	0.0417364
AMMECR1L	-0.537071	0	0.0434594	0.0581642
AMN	1.43681	-0.0104685	-0.255611	-0.0445191
AMN1	-1.25559	0	-0.23318	-0.0667903
AMOT	-0.379315	0.219899	-0.0733733	0.0789148
AMOTL1	0.504515	0	-0.129169	0.252227
AMOTL2	-0.467964	-0.00951662	-0.44306	-0.143458
AMPD1	-0.578432	0.209272	-0.0652496	0.137904
AMPD2	-0.444553	-0.0342752	-0.110545	-0.0131124
AMPD3	-0.420355	-0.0489286	-0.0688338	-0.378251
AMPH	-0.0962924	-0.199265	0.0522176	-0.123596
AMT	-0.462768	0.519381	-0.310051	0.244198
AMY1C	-0.605552	0	0	0
AMZ1	0.236574	-0.253661	-0.210932	0.0173603
AMZ2	0.179949	-0.114338	0.0620657	0.0257152
AMZ2P1	-0.0497794	0	-0.153432	0.310982
ANAPC1	-0.52378	-0.106354	0.517171	0.0211331
ANAPC10	-0.70507	-0.2145	0.0512103	-0.0225785
ANAPC11	0.224395	-0.251483	-0.536831	0.00568242
ANAPC13	-0.5302	-0.0986523	0.344782	-0.133914
ANAPC16	-0.562515	0	-0.312143	-0.0202423
ANAPC2	-0.0851567	-0.100979	-0.300345	0.0286157
ANAPC4	-0.464435	0.0543314	0.532004	-0.0377941
ANAPC5	-0.354002	-0.064595	0.156052	-0.0369442
ANAPC7	-0.611565	-0.434469	0.251498	-0.0457483
ANG	0.6685	0.131852	-0.664477	0.0112994
ANGEL1	0.700273	0.134444	-0.334426	-0.0394313
ANGEL2	-0.656902	-0.106912	0.246491	-0.094314
ANGPT1	-0.214206	0.476969	0.571589	0.0688261
ANGPT2	0.575114	-0.342944	1.53581	0.704232
ANGPT4	1.04403	-0.0294612	-0.0613293	-0.0128645
ANGPTL1	-0.509481	-0.0848876	1.17385	-0.0957221
ANGPTL2	0.037395	0.0816129	-0.371431	0.623758
ANGPTL3	0.00833462	0.00434376	-0.030731	0.00681673
ANGPTL4	-0.773392	0.208199	-0.634649	-0.127804
ANGPTL5	-1.09049	-0.0183416	0.145331	0.0166763
ANGPTL6	0.385014	0.154727	-0.334418	0.0183512
ANGPTL7	0.297087	0.0996989	-0.142792	-0.026287
ANK1	0.693544	0.0942459	0.0537058	0.0237702
ANK2	-1.38084	0.288666	0.945103	0.352768
ANK3	0.561844	0.0477425	0.758828	0.210694
ANKAR	-0.483653	0.203044	0.0656291	0.185511
ANKDD1A	-0.755165	0.103213	0.0760475	0.00762898
ANKFN1	0.097226	0.00107291	0.18522	-0.0101446
ANKFY1	0.0885377	-0.0207292	0.142184	-0.0221389
ANKH	-0.24385	-0.155488	-0.285494	0.238909
ANKHD1	-0.516858	-0.152681	0.651218	-0.0138906
ANKHD1-EIF4EBP3	0.236223	0	0	0
ANKIB1	0.232324	0	0.93343	0.0871005
ANKK1	-0.30677	0.0649499	-0.0960437	0.00778582
ANKLE1	0.220974	0	-0.141438	-0.00933637
ANKLE2	-0.925239	0	0.22203	-0.0221763
ANKMY1	-0.0810478	0.00665259	-0.215527	-0.0204718
ANKMY2	0.0379837	0.266248	0.662396	0.179405
ANKRA2	-0.318139	0.633831	-0.332733	0.304059
ANKRD1	0.21045	0.710898	0.808359	0.68424
ANKRD10	-0.955521	0.561838	0.183107	0.349898
ANKRD11	0.475031	0.171446	0.0110718	0.0150989
ANKRD12	-0.0798221	0.393553	0.996059	0.145637
ANKRD13A	0.346104	0	0.117447	0.00236426
ANKRD13B	0.554934	0.00899767	-0.110718	0.0500877
ANKRD13C	-0.756475	-0.163562	0.391272	0.0203312
ANKRD13D	0.414467	-0.0772815	-0.364868	-0.0586247
ANKRD16	0.52152	-0.111864	-0.509027	0.0980584
ANKRD17	0.612025	0.0456182	0.809645	0.0601529
ANKRD18A	0.0652839	0	0.437687	-0.0291624
ANKRD19P	-1.1522	0	-0.0735161	-0.0360577
ANKRD2	0.673935	-0.157774	-0.109153	-0.0401614
ANKRD20A2	-0.752029	0	0	0
ANKRD20A5P	-0.302651	0	0.582504	0.0897217
ANKRD20A8P	0.400724	0	0.844098	0.0579295
ANKRD20A9P	-0.111723	0	0.215913	0.0943859
ANKRD22	0.614807	0.898945	1.22647	0.208611
ANKRD23	-0.729672	0.154572	-0.133294	0.042587
ANKRD24	0.209301	-0.00310873	-0.117118	0.0335056
ANKRD26	-0.329898	0.00360932	0.804802	0.0747059
ANKRD27	-0.068617	0.129995	0.0105894	-0.187545
ANKRD28	-0.523654	0.365448	1.42034	0.269165
ANKRD29	-0.495216	0.110717	-0.144957	0.538018
ANKRD30A	-0.0340884	0.0446256	0.0626811	0.00542411
ANKRD30BP2	-0.592327	0	0.0772747	-0.0807871
ANKRD31	-0.0447362	0	0.266496	0.019733
ANKRD32	-0.010574	-0.00849471	0.416338	0.114836
ANKRD33	0.852841	-0.107306	-0.0235821	0.00235996
ANKRD33B	1.30684	0	-0.205499	0.00928213
ANKRD34A	-0.664063	0	-0.183144	0.00626486
ANKRD34B	-0.0788392	0	-0.0127649	-0.049871
ANKRD35	0.518117	-0.0655243	-0.0763091	-0.024404
ANKRD36	-0.08807	0.051663	1.20251	0.407619
ANKRD36B	0.324643	0	0.887961	0.451067
ANKRD36BP1	1.30505	0	-0.177464	-0.0383743
ANKRD36BP2	0.174527	0	0	0
ANKRD37	0.61434	0.586837	-0.234244	0.224855
ANKRD39	0.358984	-0.251447	-0.38209	-0.074472
ANKRD40	-0.737623	-0.0588074	-0.287933	-0.123098
ANKRD42	-0.036712	0.108489	0.313537	0.0112534
ANKRD43	0.116698	0.0665369	0	0
ANKRD44	-0.210716	0.0841244	0.208525	0.36367
ANKRD45	-0.303263	-0.0316436	0.0587338	-0.119481
ANKRD46	-0.171957	0.121979	-0.161376	0.0111887
ANKRD49	-0.912212	-0.239464	0.691841	-0.115383
ANKRD5	-0.403538	-0.00948624	0	0
ANKRD50	0.956159	0.218533	1.11268	0.0979403
ANKRD53	0.560494	0	-0.185843	0.0276577
ANKRD54	0.300095	0	-0.400604	-0.0131298
ANKRD55	0.696001	-0.00860391	0.0808721	0.0358852
ANKRD57	-0.312292	0	0	0
ANKRD58	1.05546	0	0	0
ANKRD6	-0.108416	0.276281	0.25044	0.217442
ANKRD60	-0.00273951	0	-0.215398	-0.016228
ANKRD7	0.0997406	-0.0178337	0.0054985	-0.0209718
ANKRD9	0.969587	0.33143	-0.565194	0.0710214
ANKS1A	0.254187	0.180216	-0.420308	0.0441708
ANKS1B	0.0438437	0.0107221	0.0940339	0.0923663
ANKS3	0.139249	-0.170035	-0.158539	0.0347482
ANKS4B	0.00455248	-0.0468936	-0.111779	-0.00654051
ANKS6	0.255269	-0.0590303	-0.121592	-0.0925187
ANKUB1	0.476495	0	0	0
ANKZF1	-0.07211	-0.10689	-0.321757	0.0895855
ANLN	-0.662027	0.00540936	1.561	-0.19336
ANO1	-0.594459	0	-1.01283	0.70721
ANO10	-0.193497	0	0.133772	-0.111005
ANO2	-0.339958	0	-0.216441	0.233678
ANO3	-0.323818	0	0.397516	0.200915
ANO4	0.315382	0	-0.0848569	0.377801
ANO5	-0.763822	0	0.50484	0.182436
ANO6	-0.338967	0	0.378264	0.0241634
ANO7	0.786171	0	-0.0782322	-0.00442379
ANO8	-0.196448	0	-0.38235	-0.0733645
ANO9	-0.509385	0	-0.364746	0.0366386
ANP32A	-0.130266	-0.00997399	0.271785	-0.0605428
ANP32A-IT1	-0.23482	0	0.0243918	-0.00514
ANP32B	0.607351	-0.244612	0.508961	-0.159996
ANP32C	0.0730311	-0.0412521	0.286588	-0.00124429
ANP32D	0.255747	0.0591086	0.136562	0.0347636
ANP32E	0.449407	-0.0918957	0.695057	-0.00159403
ANPEP	-0.0757983	-0.320126	0.186765	-1.07398
ANTXR1	-0.342559	1.02771	0.120203	0.693157
ANTXR2	-0.0498174	0.23536	0.378521	-0.00304941
ANXA1	-1.41784	0.0683087	0.696558	0.0308125
ANXA10	-0.307833	0.0298276	-0.0184607	-0.0284923
ANXA11	-0.0894706	0.139698	-0.278457	-0.0920632
ANXA13	0.763949	0.124022	0.151675	-0.000673887
ANXA2	-0.155931	-0.237527	0.131416	-0.0894617
ANXA2P1	-0.168739	0.114325	0.18765	-0.104003
ANXA2P3	-0.000431717	0	0.078497	0.0195456
ANXA3	-0.740758	0.375036	-0.143593	-0.172122
ANXA4	-0.524851	0.0531182	0.313096	0.106693
ANXA5	-1.12527	-0.290424	0.341032	-0.00586679
ANXA6	0.454212	-0.137154	-0.00670283	-0.0200609
ANXA7	-0.478841	-0.182169	0.128055	-0.123741
ANXA8L2	-0.69411	0	0	0
ANXA9	0.157982	-0.140277	0.0488298	-0.0351122
AOAH	-0.474254	0.336454	0.145749	0.0293851
AOC2	0.636179	-0.035345	-0.127232	-0.0243079
AOC3	-0.654234	0.45868	-0.832779	-0.214884
AOC4	0.135775	0	0	0
AOX1	-0.551926	-0.747053	1.09505	-0.493627
AP1AR	-0.923764	0	0.561253	-0.0652093
AP1B1	0.322804	-0.257905	-0.121757	-0.423274
AP1G1	-0.101005	-0.0731033	0.467972	-0.0646908
AP1G2	-0.540123	-0.0449785	-0.401306	-0.0756858
AP1M1	-0.0611688	-0.131684	-0.46531	-0.0154944
AP1M2	0.772013	-0.177452	-0.486876	-0.16514
AP1S1	0.755079	-0.252315	-0.499754	-0.0718356
AP1S2	-1.003	0.212722	0.131982	0.106964
AP1S3	-0.798401	-0.0248374	-0.474606	0.161917
AP2A1	0.354349	-0.0904656	-0.377471	-0.201897
AP2A2	-0.000964916	0.161241	-0.250037	-0.00116319
AP2B1	0.186798	-0.187873	0.508958	-0.0111787
AP2M1	-0.488066	-0.155652	-0.243808	-0.195742
AP2S1	0.355595	-0.266724	-0.422764	-0.250238
AP3B1	0.021936	-0.200677	0.982647	-0.0778339
AP3B2	0.681122	-0.152099	0.0802951	-0.0228555
AP3D1	0.196266	-0.250377	0.0302831	-0.253007
AP3M1	-0.72504	-0.261722	0.634349	-0.097181
AP3M2	0.109833	0.183011	0.341891	-0.0935845
AP3S1	-0.598756	-0.138138	-0.0361301	0.017693
AP3S2	0.0351787	-0.221133	0	0
AP4B1	-0.0285155	-0.122535	0.170956	0.0343745
AP4E1	-0.3566	-0.163555	0.566482	-0.108961
AP4M1	0.0154329	-0.0573749	-0.570107	0.0407817
AP4S1	-0.536878	-0.0187365	-0.147992	0.0296797
APAF1	-0.191576	0.23253	0.353282	0.177016
APBA1	0.614381	-0.0234325	-0.0692295	0.0808844
APBA2	-0.338716	-0.0648512	-0.168853	0.129005
APBA3	0.00699713	-0.007813	-0.424875	-0.00962133
APBB1	-0.0409522	-0.039667	-0.606918	-0.0288698
APBB1IP	0.449304	-0.43359	0.0917039	-0.657682
APBB2	0.411329	-0.182165	0.258176	-0.0243051
APBB3	-0.637093	0.175487	-0.580576	0.0865864
APC	-0.639574	0.00795973	0.995441	-0.0603858
APC2	0.270663	0.0741765	-0.181213	0.0101381
APCDD1	0.521827	-0.247136	-0.436012	-0.196058
APCDD1L	0.0329316	0	-0.142834	0.0180322
APCS	0.74705	0.106312	-0.113892	0.000583439
APEH	0.335891	-0.376669	-0.416388	-0.150936
APEX1	-0.33479	-0.551015	0.181133	-0.250517
APEX2	0.27371	-0.280998	-0.344868	-0.040064
APH1A	0.0470651	-0.0629439	-0.859179	0.145789
APH1B	0.28457	-0.329499	0.0931197	0.0922874
API5	-0.929829	-0.0828827	0.898621	0.0885382
APIP	-0.159463	0.119642	-0.0127359	0.0344585
APITD1	0.187336	-0.18949	0	0
APLF	-0.364711	0	-0.0151804	0.145833
APLN	0.885232	0.66265	-0.572568	0.694097
APLNR	0.789422	0	-0.397203	0.629131
APLP1	0.718265	0.0339662	-0.205706	0.0427902
APLP2	-0.468673	0.118248	0.355679	-0.0124523
APOA1	0.367563	-0.0871938	-0.123313	-0.0126313
APOA1BP	0.562109	-0.44186	-0.360544	-0.112587
APOA2	-0.0556523	0.0372695	0.0833055	-0.0204957
APOA4	0.439922	-0.0183035	-0.0473473	0.0134728
APOA5	0.624829	-0.0570605	-0.0522775	0.0053811
APOB	-0.0302256	-0.0612518	-0.00486202	-0.0471611
APOBEC1	0.0121316	0.0807572	-0.0868474	0.00310275
APOBEC2	-0.857403	-0.0832274	-0.29176	-0.0618611
APOBEC3A	-1.1448	0.0793481	0.0775624	-0.21208
APOBEC3B	-0.941843	0.0826451	0.367814	0.0220502
APOBEC3C	-0.111755	0.0873174	-0.504776	0.15915
APOBEC3D	0.84019	-0.0658689	-0.547983	0.185769
APOBEC3F	0.222219	0.0698333	-0.508787	-0.0213074
APOBEC3G	-0.0189921	-0.117619	-0.213315	0.168559
APOBEC3H	-0.925354	0	-0.178489	0.126422
APOBR	0.490526	0	-0.0365836	-0.13283
APOC1	1.05999	-0.184815	-0.739895	0.0240339
APOC2	0.701349	0.326087	-0.115519	0.0921051
APOC3	0.0248611	0.0952278	-0.126804	0.0104011
APOC4	0.670653	-0.0356091	-0.162812	0.0166663
APOD	0.242185	-0.911341	0.266641	-0.706362
APOE	0.398692	-0.365376	-0.100648	-0.133084
APOF	0.0203295	-0.0136471	-0.0458194	0.00679381
APOH	0.599496	-0.203949	-0.261981	0.118828
APOL1	-0.0243393	0.0730542	-0.2187	-0.0664961
APOL2	-0.0656798	0.0965695	0.0705702	-0.0712583
APOL3	0.235781	0.444061	-0.246095	0.0340323
APOL4	0.332268	-0.137069	0.404053	0.062713
APOL5	0.327642	-0.0760667	-0.0373451	-0.00186617
APOL6	-0.222154	0.00161475	0.202659	0.0632763
APOLD1	-0.439621	1.02612	0.511012	0.255379
APOM	0.356096	-0.252735	-0.183262	-0.0382599
APOO	-0.0855467	0	-0.165225	-0.190058
APOOL	0.0893778	0	0.480485	0.0102643
APOPT1	0.39802	0	-0.386163	0.0397323
APP	-0.805623	-0.270388	0.310448	-0.0938993
APPBP2	-0.7499	0.129832	0.48028	0.184422
APPL1	0.231465	0	0.48841	0.0624231
APPL2	-0.383144	0	0.253305	0.0597582
APRT	0.415853	-0.547849	-0.611068	0.052008
APTX	0.246104	-0.138094	0.213772	-0.0674726
AQP1	-0.750163	-0.58624	-0.393825	-0.47201
AQP10	1.28395	0.272413	-0.0854416	-0.063926
AQP11	-0.542133	-0.0542327	-0.186574	-0.0216391
AQP12A	0.149662	-0.0613027	0	0
AQP2	0.65282	0.177891	-0.165727	0.021096
AQP3	-0.390864	0.00933746	-0.472791	0.0758379
AQP4	-0.735851	-0.451732	0.578893	-0.137354
AQP5	-0.292978	-0.65848	-0.52694	-0.342607
AQP6	0.00776978	-0.0809783	-0.0852753	0.00730028
AQP7	0.409498	0.0309803	0.119309	0.0213236
AQP7P1	-0.207835	0	0.222968	0.182527
AQP8	0.74647	-0.061046	-0.148931	-0.01525
AQP9	-0.602567	-0.181397	1.12785	-1.57757
AQPEP	-0.372595	0	0.197357	0.0434018
AQR	-0.21731	0.0882014	0.80501	-0.0635302
AR	0.00274025	-0.00222589	-0.40115	0.0854933
ARAF	-0.147542	-0.0146163	-0.46661	-0.0565946
ARAP1	0.423241	0	-0.377494	-0.134255
ARAP2	-1.11967	0	0.754144	-0.0222111
ARAP3	-0.114602	0	-0.533051	0.103865
ARC	-0.690368	0.0994213	-0.304406	0.0220023
ARCN1	-0.242898	-0.280048	0.6107	-0.113032
AREG	-0.516366	-0.0565685	0.896689	0.676649
ARF1	0.150899	-0.0943173	-0.11463	-0.0702721
ARF3	-0.0592922	-0.0151706	-0.301673	-0.19169
ARF4	-0.659031	-0.192243	0.235771	0.060128
ARF5	0.545275	-0.123009	-0.911081	0.0661659
ARF6	-0.713682	-0.140989	-0.0383993	-0.0755278
ARFGAP1	-0.217387	-0.0307831	-0.169979	0.0533826
ARFGAP2	-0.335164	0	-0.275566	-0.144824
ARFGAP3	-0.289248	0.0482218	0.654889	0.0696193
ARFGEF1	-0.400613	0.0395368	0.932781	0.0661605
ARFGEF2	0.575101	-0.208923	0.705834	-0.0251054
ARFIP1	-0.266459	0.0598017	0.416556	-0.0348994
ARFIP2	0.00812648	-0.0733846	-0.112489	-0.0794112
ARFRP1	0.0805491	-0.1253	-0.179999	0.00561956
ARG1	0.794307	-0.431431	0.933324	-0.531624
ARG2	-0.714956	-0.122329	0.325559	-0.153219
ARGLU1	0.553041	0	-0.172477	0.30776
ARHGAP1	-0.278263	-0.0141202	-0.357172	-0.0510231
ARHGAP10	0.3466	0.0991221	0.389738	-0.0123051
ARHGAP11A	0.00759094	-0.0762438	1.21111	-0.0651042
ARHGAP12	-0.349652	-0.0446253	0.680299	-0.00784075
ARHGAP15	-0.197136	0.272321	0.829042	0.204257
ARHGAP17	-0.114705	0.170578	-0.179275	0.0987151
ARHGAP18	-0.00784293	0.12397	0.754748	0.0254593
ARHGAP19	0.469469	-0.108795	0.179617	-0.070377
ARHGAP20	-0.304174	-0.103117	0.0490539	0.193282
ARHGAP21	-0.580089	0.508387	1.01127	0.247044
ARHGAP22	0.609434	-0.10495	-0.00659807	-0.0446543
ARHGAP23	-0.742347	0	-0.539864	-0.0656329
ARHGAP24	-0.34384	0.0551982	0.3429	0.247573
ARHGAP25	-0.158442	-0.295455	-0.0197673	-0.177366
ARHGAP26	-0.0229415	-0.0539911	0.402679	-0.0704206
ARHGAP27	0.0780734	-0.100268	-0.251564	-0.0166073
ARHGAP28	0.632918	0.210097	0.47147	-0.0535203
ARHGAP29	-1.36451	0.0486939	0.663268	-0.187729
ARHGAP30	0.214649	-0.326426	-0.110089	-0.238696
ARHGAP31	-0.331321	0	0.0691452	0.00811206
ARHGAP32	0.461596	0	0.287	0.0124266
ARHGAP33	0.795417	0	-0.177418	0.00285241
ARHGAP35	0.812345	0	0.0486823	-0.212768
ARHGAP36	0.027522	0	-0.103231	-0.0133495
ARHGAP39	0.405928	0	-0.271537	0.00176604
ARHGAP4	-0.526596	0.0936392	-0.418675	-0.194849
ARHGAP44	-0.0131479	0	-0.211585	0.0036126
ARHGAP5	-0.199055	0.0379963	0.472759	0.142038
ARHGAP6	-0.30276	-0.0505597	-0.442497	-0.291358
ARHGAP9	-0.693001	-0.110193	-0.129732	-0.166654
ARHGDIA	0.342143	-0.00917	-0.378954	-0.252834
ARHGDIB	-0.205204	-0.000928084	0.00910584	-0.0940712
ARHGDIG	0.360999	-0.0038834	-0.130796	-0.00594412
ARHGEF1	-0.0233767	0.0368954	-0.351042	-0.0295712
ARHGEF10	-0.857669	-0.0721102	0.0296591	-0.186925
ARHGEF10L	-0.000512357	-0.044834	-0.164215	-0.00712653
ARHGEF11	-0.0905469	-0.061846	-0.200347	-0.185253
ARHGEF12	-0.92752	0.247034	0.707843	0.106579
ARHGEF15	-0.780409	0.0473891	-0.514125	-0.211574
ARHGEF16	0.283328	-0.106285	-0.150902	0.0378188
ARHGEF17	0.21486	0.0337602	-0.470755	0.0914208
ARHGEF18	0.318402	-0.0426007	-0.207281	-0.0789941
ARHGEF19	0.206366	-0.327547	-0.160531	-0.0517383
ARHGEF2	-0.384344	0.261419	-0.42713	0.081521
ARHGEF25	-0.631201	0	-0.653972	0.128415
ARHGEF26	-0.154748	0	0.0272413	-0.105428
ARHGEF3	-0.671873	0.804145	0.00367762	0.0519609
ARHGEF35	3.34931	0	0.00831359	0.285209
ARHGEF37	-0.117604	0	-0.612765	-0.0274312
ARHGEF38	1.08838	0	0.825042	0.234091
ARHGEF4	-0.505304	0.120646	-0.400355	-0.019386
ARHGEF40	0.0259475	0	-0.341269	0.191446
ARHGEF5	0.309665	-0.0541118	-0.00657835	0.297113
ARHGEF6	0.10708	0.395813	0.158901	0.15553
ARHGEF7	-0.621867	0.208892	0.203684	0.325249
ARHGEF9	0.0126808	-0.0505615	0.0461574	0.109177
ARID1A	-0.111079	-0.187456	-0.338914	-0.0834187
ARID1B	0.6307	-0.041766	-0.230214	0.0601203
ARID2	-0.93418	0.394343	0.764645	0.251952
ARID3A	0.65674	-0.366468	-0.161747	-0.076202
ARID3B	-0.0381419	0	-0.182837	-0.0881628
ARID4A	-1.00469	0.102469	1.18161	0.142866
ARID4B	-0.501275	0.408535	0.715241	0.143002
ARID5A	0.10254	0.485227	-0.608278	0.233087
ARID5B	-0.215945	0.609197	0.867818	0.430475
ARIH1	0.505042	0.24612	0.689946	0.147975
ARIH2	-0.108271	0.0897579	0.312496	0.0556172
ARL1	-0.338571	-0.0303502	0.329471	-0.0674731
ARL10	0.294142	-0.0750789	-0.12819	0.110355
ARL11	0.458303	-0.130313	0.0561301	-0.129588
ARL13B	-0.549775	0.114819	0.691173	-0.0909523
ARL14	-1.1653	0.0487354	0.0430188	0.0230713
ARL15	-0.94358	0.157476	0.278621	0.218625
ARL16	-0.844953	0.47254	0	0
ARL17A	0.549901	0	0	0
ARL17B	2.72283	0	-0.382942	-0.148248
ARL2	0.237184	0.052011	-0.979775	0.0135853
ARL2BP	0.0258874	-0.130714	-0.309839	-0.133585
ARL3	-0.0843101	0.138659	-0.130336	-0.0773011
ARL4A	0.344334	-0.0761359	0.165631	-0.0816649
ARL4C	0.154253	0.0657674	-0.2303	0.167212
ARL4D	0.141808	0.227726	-0.455448	-0.0116456
ARL5A	-0.522736	-0.0408867	0.159966	0.0134118
ARL5B	-0.573877	0.256571	0.47351	0.155895
ARL6	-1.45173	-0.0322454	0.145825	-0.0854615
ARL6IP1	-0.117319	0.0191613	0.41281	-0.02807
ARL6IP4	0.159177	0.00627563	-0.364947	0.0813286
ARL6IP5	-0.634852	0.31269	0.348765	-0.0403536
ARL6IP6	-0.927195	-0.029097	-0.37447	-0.0508313
ARL8A	0.0513378	-0.0186256	-0.255829	-0.21909
ARL8B	-0.244738	0.107327	0.267763	-0.0794842
ARMC1	0.165736	0.217953	0.330108	0.00550927
ARMC10	-0.194385	-0.399568	0.0540418	0.0767435
ARMC2	-1.1968	-0.0454493	-0.123561	0.120157
ARMC3	0.193369	0	0.147327	-0.172147
ARMC4	0.53596	0.588975	0.217253	-0.0789958
ARMC5	0.554795	0.154273	-0.195351	0.0322592
ARMC6	0.365558	-0.248364	-0.180238	-0.105035
ARMC7	0.388835	-0.0147459	-0.647951	0.0299821
ARMC8	-0.368269	-0.15811	1.01503	-0.0596051
ARMC9	0.160191	-0.209683	-0.0884988	-0.0575195
ARMCX1	0.37042	0.111713	0.382334	0.101383
ARMCX2	0.188311	0.47306	-0.0680254	0.135743
ARMCX3	0.186978	-0.0286218	0.416428	0.312648
ARMCX4	0.203989	0	0.412964	0.224717
ARMCX5	-0.413105	0.0935624	0.526923	-0.055545
ARMCX6	0.394489	0.137226	-0.311689	0.278697
ARNT	0.126059	0.0370151	-0.0042895	0.00505673
ARNT2	0.307666	0.09948	-0.272792	0.193763
ARNTL	-0.286489	-0.352086	0.50822	-0.238489
ARNTL2	-0.299882	0.0859011	1.03111	-0.0153869
ARPC1A	0.3155	-0.354518	-0.112589	-0.0603872
ARPC1B	-0.0609719	-0.756943	0.116965	-0.215574
ARPC2	0.253315	-0.0174814	0.248834	-0.126307
ARPC3	0.0812876	-0.344341	-0.131762	-0.18353
ARPC4	0.105909	-0.39597	-0.558949	-0.157522
ARPC4-TTLL3	-0.733071	0	0	0
ARPC5	0.480443	0.378387	0.0426118	-0.125718
ARPC5L	-0.0936146	-0.269859	0.0021805	-0.0203768
ARPM1	0.581097	-0.239956	0	0
ARPP19	-0.915519	0	0.271351	0.0756385
ARPP21	-0.0161528	0	0.00663561	-0.00389641
ARR3	-0.464195	0.0338574	-0.0917083	-0.00422287
ARRB1	0.129434	-0.114275	-0.566278	-0.130982
ARRB2	-0.0103878	-0.203455	-0.450555	-0.525229
ARRDC1	-0.156739	-0.173856	-0.656681	-0.0441713
ARRDC2	0.498702	0.793733	-0.762341	0.125119
ARRDC3	-0.220175	0.110391	0.549983	0.290455
ARRDC4	0.39943	0.259456	0.646713	-0.208179
ARRDC5	-0.261755	-0.0764012	0	0
ARSA	0.462733	0.0376554	-0.401145	-0.0195383
ARSB	0.425675	-0.0840863	0.0289938	-0.0868271
ARSD	0.144929	0.118051	-0.298563	0.145607
ARSE	1.71542	0.128326	0.058584	0.211239
ARSF	0.828299	0.0678458	-0.190848	0.0236449
ARSG	-0.355796	-0.130706	-0.17968	0.0452138
ARSI	0.173385	-0.0818038	-0.31407	0.0823837
ARSJ	-1.0477	-0.25099	0.310465	0.0728014
ARSK	-0.492782	-0.270221	0.39421	0.0237279
ART1	-0.415526	-0.102508	-0.0697257	0.00283879
ART3	-0.408514	-0.0316727	-0.0414057	-0.0517077
ART4	-0.524669	-0.225486	-0.0685365	0.550593
ART5	0.323876	0.142148	-0.175544	-0.0340221
ARTN	1.64808	0.0552822	-0.167787	-0.0021042
ARV1	-0.507127	-0.311407	0.262454	-0.146121
ARVCF	0.31348	-0.0486987	-0.346705	0.111294
ARVP6125	-0.364963	-0.0219253	-0.029075	-0.0593475
ARX	1.12063	0.0298859	-0.235171	0.0337802
AS3MT	-0.415529	0.0359002	0.120475	0.105064
ASAH1	-1.14624	-0.22446	0.585281	-0.0797548
ASAH2	0.227674	0.0333037	0	0
ASAP1	-0.890168	0	0.424747	-0.113223
ASAP1-IT1	-0.489989	0	0	0
ASAP2	-0.889929	0	0.127337	0.24903
ASAP3	0.0597661	0	-0.113681	0.0826131
ASB1	-0.00209676	0.362766	-0.158074	-0.00822721
ASB10	0.600759	0.129666	-0.0672136	0.00702615
ASB11	0.195048	-0.00983397	-0.0674552	-0.010005
ASB12	-0.119703	0.11502	-0.273991	0.0118824
ASB13	0.428522	-0.420576	-0.258415	-0.0741469
ASB14	-0.434281	-0.0750792	0.0507321	-0.178404
ASB16	1.24765	0.0431113	-0.0793797	0.0219715
ASB17	-0.277893	-0.057507	-0.00747223	-0.00604773
ASB2	0.00454389	0.115173	-0.173353	0.0301922
ASB3	-0.153417	0.0981707	0	0
ASB4	0.176724	-0.00146176	-0.253465	-0.0257341
ASB5	0.117511	0.0550706	0.0702344	0.0113914
ASB6	0.304259	-0.100676	-0.282843	-0.0788844
ASB7	-0.179794	-0.0757407	0.239001	-0.0486223
ASB8	0.320485	0.0733967	0.0122219	-0.142228
ASB9	-0.102367	0.533937	-0.374842	0.163886
ASCC1	-0.368925	-0.103458	0.0588283	-0.131902
ASCC2	-0.14111	0.00312648	0.0555859	-0.0308692
ASCC3	0.79333	-0.0337374	1.24855	0.067428
ASCL1	-0.175575	-0.0906956	-0.18854	-0.0854573
ASCL2	0.973902	-0.113691	-0.208502	0.0127112
ASCL3	0.157023	0.00122231	-0.109117	-0.00326047
ASF1A	-1.13077	-0.519296	0.101932	-0.219279
ASF1B	0.348419	-0.116061	0.0607174	-0.0602094
ASGR1	0.0577966	-0.608805	-0.0762425	-0.0184312
ASGR2	-0.0986673	-0.613912	-0.0839178	-0.114422
ASH1L	0.812217	-0.0445969	0.617326	0.0532134
ASH2L	-0.384703	-0.105364	0.1567	-0.0267584
ASIP	0.176555	-0.277709	-0.162455	0.0214701
ASL	0.176691	-0.215087	-0.0959376	-0.0821492
ASMT	-0.603174	-0.0309067	-0.218414	0.0574897
ASMTL	0.525802	-0.0455405	-0.250926	0.124766
ASMTL-AS1	-0.364325	0	0.0483003	-0.0290212
ASNA1	-0.0999007	-0.0265122	-0.306919	-0.231602
ASNS	-0.236828	-0.605724	0.42317	-0.217685
ASNSD1	-0.0799061	-0.274514	0.598141	-0.0400462
ASPA	-0.672792	0.446328	0.194162	0.362763
ASPDH	0.743572	0	-0.212663	-0.00112074
ASPG	0.248105	0	-0.39756	-0.034513
ASPH	0.241148	0.0707381	0.816575	-0.253353
ASPHD1	1.21363	-0.0320617	0.0499189	0.0205118
ASPHD2	0.611438	-0.0365398	-0.165024	0.0122555
ASPM	1.22027	0.189484	1.0188	-0.029071
ASPN	-0.41209	0.0479837	0.234222	1.711
ASPRV1	-0.146819	0	-0.286006	-0.0381324
ASPSCR1	0.714563	-0.0270222	-0.406342	-0.0436492
ASRGL1	0.344347	0.36593	-0.183229	-0.228943
ASS1	-0.194561	-0.133981	0.102699	-0.176199
ASTE1	-0.477719	0.0421486	0.252476	-0.0791191
ASTL	0.76961	-0.0725459	0.113502	0.0407598
ASTN1	-0.375293	0	0.133611	-0.0180385
ASTN2	0.528964	0.0723612	-0.0768423	0.0124691
ASXL1	-0.43302	-0.0271029	-0.0959009	0.150639
ASXL2	0.0177409	0.22577	0.527725	0.00427669
ASXL3	0.302366	0	0.034883	0.0255747
ASZ1	0.110516	0.0354576	0.0181725	-0.0260615
ATAD1	-0.0459626	0.19801	0.290272	0.0269584
ATAD2	-0.00945944	0.331959	1.07482	0.287031
ATAD2B	-0.00696022	0	0.656956	0.156429
ATAD3A	0.269923	-0.285711	-0.253756	-0.024312
ATAD3B	-0.651771	-0.226804	-0.19182	-0.00120567
ATAD3C	1.64652	0.125116	-0.209046	0.0142026
ATAD5	-0.292809	0	0.576134	-0.135644
ATAT1	-1.06863	0	-0.213813	0.0114016
ATCAY	0.263815	-0.123525	-0.0668144	-0.00290448
ATE1	-0.2468	-0.0382619	0.46753	0.0582143
ATF1	-1.28415	-0.0648538	0.228696	0.0047003
ATF2	-0.712944	-0.193691	0.517936	0.0691349
ATF3	-0.507687	0.477099	-0.0797896	0.362158
ATF4	0.00349765	0.413223	-0.233159	0.00774819
ATF5	0.639775	0.0216689	-0.261058	-0.0540732
ATF6	-0.595948	-0.285152	0.745257	-0.0130194
ATF6B	-0.023814	0	-0.582603	-0.057495
ATF7	-0.170186	0.0282499	-0.51311	0.0921877
ATF7IP	0.380949	-0.0201074	0.561597	-0.0232158
ATF7IP2	-0.0204446	0.137261	0.340317	0.0438037
ATG10	-0.133109	-0.15199	-0.126532	0.0958583
ATG12	-0.218195	0.234566	0.249415	-0.00543464
ATG13	-0.0499533	0	-0.245301	-0.0915984
ATG14	0.0343833	0	0.154861	0.151198
ATG16L1	-0.286289	-0.0721072	0.319203	0.0532756
ATG16L2	-0.322581	-0.0167417	-0.377481	-0.134746
ATG2A	0.346643	0	-0.273098	0.0206328
ATG2B	0.319805	0	0.520941	0.073356
ATG3	-1.1138	-0.0045873	0.584057	-0.186958
ATG4A	-0.382472	-0.290604	0.821753	-0.188305
ATG4B	0.00349068	-0.372129	-0.445422	-0.0687472
ATG4C	-0.0594112	0.082579	0.27836	-0.0397577
ATG4D	0.812386	-0.0257335	-0.31347	-0.0188384
ATG5	-0.371968	0.448868	0.46071	-0.0183565
ATG7	0.299404	0.0284841	0.0196998	-0.0998516
ATG9A	0.343252	-0.0882622	-0.46789	-0.187887
ATG9B	-0.231546	-0.00929392	-0.158407	0.0290282
ATHL1	-1.33927	0.0716672	-0.661466	0.211478
ATIC	0.725815	-0.534446	0.571865	-0.208166
ATL1	0.239751	0	0.576445	-0.00278715
ATL2	-1.86466	0	0.489103	0.21476
ATL3	0.123008	0	0.290521	-0.0398355
ATM	-0.133953	-0.00807606	0.741632	0.0659939
ATMIN	-0.148018	0	0.241756	-0.0858355
ATN1	0.395469	0.126016	-0.469401	-0.00921833
ATOH1	0.146922	0.029881	-0.144923	-0.000391882
ATOH7	0.629514	-0.0285388	-0.305442	0.00525385
ATOH8	1.40178	0.340467	-0.822243	0.3316
ATOX1	1.07158	-0.0252298	-0.374155	-0.0579933
ATP10A	0.486144	-0.00288912	0.000349365	0.24737
ATP10B	-0.337164	0	0.0760986	-0.0581101
ATP10D	0.174747	-0.158278	0.719681	0.136279
ATP11A	0.350737	-0.0348782	0.270031	0.337792
ATP11B	-0.159761	0.276446	0.901456	0.125584
ATP11C	-1.13499	0.0419708	0.876622	0.174498
ATP12A	-0.504925	-0.0155724	-0.230719	-0.163829
ATP13A1	-0.155349	0.29894	-0.213631	-0.158048
ATP13A2	0.290985	-0.214524	-0.442721	-0.177487
ATP13A3	0.398672	0	0.999219	0.0540489
ATP13A4	0.644269	-0.00361462	0.487319	-0.13943
ATP13A5	0.0166524	-0.0518951	0.404182	0.0201256
ATP1A1	0.0980864	-0.264213	0.46236	-0.121572
ATP1A1OS	0.467588	0	0	0
ATP1A2	0.36475	0.447413	-0.0544521	0.152297
ATP1A3	0.423284	-0.0693877	-0.180798	0.0260696
ATP1A4	0.242555	-0.0200735	-0.0645079	-0.0158302
ATP1B1	0.0833712	-0.191575	0.346131	0.0214217
ATP1B2	0.662272	0.116371	-0.294445	0.232303
ATP1B3	-0.0778594	0.351486	0.192847	0.201701
ATP1B4	0.103441	-0.145429	-0.14864	0.0316093
ATP2A1	-0.611493	0.0408177	-0.20729	0.00131279
ATP2A2	-0.432631	-0.0517995	0.498084	-0.081101
ATP2A3	-0.139963	0.17634	-0.513223	-0.0261755
ATP2B1	-0.347064	0.0201959	0.979252	0.380595
ATP2B2	0.106053	0.00759945	0.00163774	0.00740415
ATP2B3	0.702779	-0.0213021	0.00989104	-0.00679392
ATP2B4	-0.354487	0.242418	0.206191	0.191463
ATP2C1	-0.614915	-0.227891	0.827069	0.0905766
ATP2C2	0.455424	0	-0.0475899	0.0971475
ATP4A	-0.146068	-0.00864112	-0.0887248	0.0160071
ATP4B	0.0662555	0.00758174	-0.056276	-0.00212481
ATP5A1	-0.526392	-0.376855	0.222862	-0.135071
ATP5B	-0.706902	-0.308199	0.0461415	-0.0652415
ATP5C1	-0.132122	0.203508	0.0853111	-0.0853411
ATP5D	0.783706	-0.279175	-0.560944	-0.0466537
ATP5E	0.620016	0	-0.342841	-0.062335
ATP5F1	-0.236962	-0.223479	0.357617	-0.0972256
ATP5G1	0.119353	-0.351943	-0.315025	-0.167316
ATP5G2	0.0420861	-0.108739	-0.439543	0.0857029
ATP5G3	-1.01019	-0.378059	-0.0279526	-0.0362448
ATP5H	0.48587	-0.219613	-0.12977	-0.227268
ATP5I	0.655952	0.0547236	-0.553474	-0.0838164
ATP5J	0.205831	-0.240821	-0.525385	-0.0856588
ATP5J2	-0.293675	-0.0616805	-0.443028	-0.173608
ATP5L	-0.148691	0.250011	-0.109966	-0.0415727
ATP5O	-0.222527	-0.174883	-0.311318	-0.16393
ATP5S	-0.0560504	-0.288066	-0.179481	-0.0739741
ATP5SL	-0.292012	0	-0.56842	-0.296843
ATP6AP1	0.0921874	-0.115996	-0.499044	-0.154754
ATP6AP1L	0.300489	0	0.110603	0.154551
ATP6AP2	0.0760944	0.124997	0.189196	0.00451052
ATP6V0A1	-0.028393	0.0118646	-0.111786	0.00545563
ATP6V0A2	-0.633653	-0.343985	0.215696	-0.00649644
ATP6V0A4	-0.0491702	-0.113014	0.132615	-0.0603858
ATP6V0B	0.242427	-0.286652	-0.769929	-0.0384171
ATP6V0C	0.565705	-0.137269	-0.0914924	-0.0975052
ATP6V0CP3	0.891383	0	0	0
ATP6V0D1	-0.106206	-0.557619	-0.0674003	-0.313544
ATP6V0D2	-0.400633	-0.0979586	0.221691	-0.252942
ATP6V0E1	-0.363809	-0.188993	-0.195789	-0.056569
ATP6V0E2	0.658473	0	-0.436694	-0.0264158
ATP6V1A	-0.0584203	-0.283085	0.840967	-0.292817
ATP6V1B1	0.00806512	-0.119344	-0.39223	0.0833057
ATP6V1B2	-0.693947	-0.263321	0.469029	-0.280511
ATP6V1C1	-0.882765	-0.0586508	1.07702	-0.219787
ATP6V1C2	-0.394603	-0.0257121	-0.0829639	-0.129173
ATP6V1D	-0.0043406	-0.182326	1.02342	-0.246031
ATP6V1E1	-0.47926	-0.249239	0.164798	-0.159669
ATP6V1E2	0.513814	-0.23343	0.109593	-0.0259968
ATP6V1F	0.371838	-0.349461	-0.720843	-0.189962
ATP6V1G1	-0.26833	0.0938499	-0.075794	-0.0791753
ATP6V1G2	-0.199818	0.22942	-0.153121	0.028394
ATP6V1G3	0.167609	-0.0193676	-0.00629873	-0.0483979
ATP6V1H	0.0991051	-0.152719	0.201662	-0.0560988
ATP7B	-0.2139	0.353821	-0.322073	0.151287
ATP8A1	0.760957	-0.425144	0.722318	-0.060297
ATP8A2	0.306531	-0.0755521	-0.0534971	-0.0187134
ATP8B1	-0.269856	-0.158576	0.557743	0.187749
ATP8B2	0.1802	-0.099662	-0.169365	0.0752531
ATP8B3	0.27975	0.120044	-0.138295	-0.00470505
ATP8B4	-1.00082	0.113461	0.865358	-0.196452
ATP8B5P	-0.800215	0	0.44165	-0.0135818
ATP9A	0.19304	0.302297	-0.278835	0.26766
ATP9B	0.0759412	0.046312	0.22341	0.143662
ATPAF1	-0.584343	-0.170823	0.0432854	-0.0100276
ATPAF1-AS1	0.801059	0	0	0
ATPAF2	0.47011	-0.274925	-0.402881	-0.092667
ATPBD4	-0.410823	0.0498608	0	0
ATPIF1	0.228482	0.259757	-0.339204	-0.00444286
ATR	-0.590862	-0.0283381	0.998729	-0.0501075
ATRIP	0.386915	0	-0.198774	-0.0943557
ATRN	-0.120101	-0.065313	0.202427	-0.0171688
ATRNL1	0.129014	-0.0209437	0.281256	0.206115
ATRX	-0.245384	0.0208538	1.27868	0.189142
ATXN1	-0.307993	0.478026	-0.107354	0.220982
ATXN10	-0.886951	0.153094	0.195222	0.139865
ATXN1L	0.336395	0	0	0
ATXN2	0.346881	0.193755	-0.195037	0.0395531
ATXN2L	-0.135361	0.193116	-0.352311	-0.0309575
ATXN3	-0.39206	0.218521	0.259987	0.11642
ATXN3L	0.623434	0	-0.105357	0.0307227
ATXN7	-0.43938	-0.00347525	0.0631239	0.15398
ATXN7L1	0.385656	0	-0.0640551	0.1438
ATXN7L2	0.387721	-0.026691	-0.271077	0.0392591
ATXN7L3	0.675663	0	-0.322629	-0.113108
ATXN7L3B	-0.300214	0	-0.188171	-0.0538429
AUH	-0.170085	-0.246103	0.120397	0.230186
AUP1	0.16434	0.154123	-0.343865	0.0374268
AURKA	0.248539	-0.147733	0.375252	-0.010521
AURKAIP1	0.698614	0.0521465	-0.371056	-0.138267
AURKB	-0.253703	-0.114965	0.00817468	-0.0611493
AURKC	-0.482813	-0.109066	-0.0684857	-0.0202285
AUTS2	0.262655	0.387933	-0.0940406	0.212091
AVEN	0.0687968	-0.0187318	0.354513	-6.27984e-05
AVIL	-0.659043	0.00975021	0.405704	-0.205334
AVL9	-0.22021	0	0.234344	0.0128529
AVP	1.8422	0.0282913	-0.194166	-3.53509e-05
AVPI1	0.616216	0.569491	-0.51183	0.363968
AVPR1A	-0.854586	-0.0440441	0.320965	0.0565179
AVPR1B	0.456839	-0.112768	-0.031898	7.17483e-05
AVPR2	0.377453	-0.0197928	-0.101766	0.0171613
AWAT1	-0.0199441	0	-0.139946	-0.0271311
AXDND1	-0.217901	0	-0.0205192	0.00947434
AXIN1	0.171227	0.0181536	-0.24504	0.0411946
AXIN2	0.94801	-0.0674008	-0.232113	0.185209
AXL	-0.588464	0.264918	-0.29478	0.205097
AZGP1	-0.259757	-0.903858	0.133035	-0.41021
AZI1	0.206682	0.346159	0	0
AZI2	-0.170371	0.259268	1.00272	-0.0657667
AZIN1	0.00887031	0.11696	0.472699	0.0304464
AZU1	0.554575	0.211005	-0.136138	-0.0670858
B2M	-0.872781	0.586526	-0.228702	0.0582094
B3GALNT1	-1.26527	0.0230103	-0.374999	-0.472705
B3GALNT2	0.375563	-0.116764	0.361568	0.0757316
B3GALT1	0.216191	-0.0595719	0.202781	0.105813
B3GALT2	-0.587962	0.0495699	0.199398	-0.138632
B3GALT4	0.666032	-0.194756	-0.49373	-0.103966
B3GALT5	0.0315404	0.0285953	0.0300755	-0.00898395
B3GALT6	-0.0617935	-0.520601	-0.405783	-0.0295294
B3GAT1	-0.382713	-0.0786021	-0.194587	0.0403688
B3GAT2	1.04077	-0.0359022	-0.111188	0.0331128
B3GAT3	0.517564	-0.234317	-0.56629	-0.0292617
B3GNT1	0.834685	-0.313475	-0.879835	0.0706792
B3GNT2	-0.535111	0	-0.132319	0.0390393
B3GNT3	0.365147	0.00383119	-0.105139	-0.0741429
B3GNT4	0.256546	-0.0808841	-0.121333	-0.00975958
B3GNT5	-0.510123	0.0649971	0.867169	-0.0652921
B3GNT6	0.512294	-0.191311	-0.115764	-0.00513721
B3GNT7	0.664932	-0.00873184	-0.521248	-0.20438
B3GNT8	1.45196	0	-0.341368	0.0355763
B3GNT9	0.199723	0	-0.365108	0.0946524
B3GNTL1	0.416157	-0.0478685	-0.122025	-0.0624338
B4GALNT1	0.112136	0	-0.0419378	-0.0577661
B4GALNT2	1.24957	0.0564817	-0.236889	0.0314353
B4GALNT3	-0.316962	-0.0857542	-0.311358	-0.112473
B4GALNT4	-0.00610148	-0.0384655	-0.163284	-0.0106933
B4GALT1	0.180211	0.584914	-0.108936	0.229979
B4GALT2	-0.0768612	-0.0506826	-0.352393	-0.0318562
B4GALT3	-0.210745	-0.0560035	-0.508093	-0.0399116
B4GALT4	-0.0342765	0.0135405	0.481849	-0.0843532
B4GALT5	-0.21524	0.411374	0.0846033	0.0500326
B4GALT6	-0.344546	-0.0643652	-0.280163	0.0372014
B4GALT7	0.357196	-0.253138	-0.37955	0.0503314
B9D1	0.365639	0	-0.436141	-0.0971793
B9D2	0.425217	0	-0.237866	-0.0214816
BAALC	0.707406	0.135393	-0.441484	0.165568
BAAT	0.297188	-0.0599	0.579254	0.0273624
BABAM1	0.272957	0	-0.597878	-0.00301255
BACE1	0.0936225	0.0135036	-0.197528	0.0750573
BACE2	-0.503765	0.038428	-0.281265	0.252239
BACH1	-1.36549	0.000997863	0.742706	-0.119041
BACH2	-0.664866	0.353483	-0.0541543	0.17955
BAD	0.406727	-0.212926	-0.554431	0.0378347
BAG1	-0.324654	-0.0905731	-0.0708805	-0.143234
BAG2	-0.772757	0	0.264711	0.0884254
BAG3	-0.504921	-0.00071436	-0.0157657	-0.0746098
BAG4	0.186849	0.137836	-0.0772033	0.0901784
BAG5	-0.412677	-0.0741364	0.391223	-0.0110931
BAG6	0.613702	0	-0.446897	-0.0924263
BAGE	0.855521	0.0344358	0	0
BAGE4	0.561443	0.0601891	0	0
BAHCC1	0.657868	0	-0.252025	0.0025576
BAHD1	0.257629	0.0077944	-0.268065	0.00662691
BAI1	0.113634	-0.0116333	-0.24273	-0.0109878
BAI2	-0.183965	0.0711092	-0.0984276	0.00119746
BAI3	-1.04179	0.191482	-0.215605	0.144467
BAIAP2	0.307376	0.185614	-0.391065	0.00527921
BAIAP2L1	0.109787	0.190531	-0.113784	0.00510268
BAIAP2L2	0.0350455	0.196273	-0.202907	0.0171881
BAIAP3	0.076819	0.0947336	-0.249248	-0.0828283
BAK1	0.477308	-0.0623175	-0.299902	-0.13587
BAMBI	-0.217095	0.0605449	-0.0838156	0.188909
BANF1	-0.304282	-0.139411	-0.382149	-0.00876924
BANF2	-0.0685768	0	-0.182302	-0.0040333
BANK1	-0.876485	-0.199526	0.82216	-0.148526
BANP	0.101415	-0.13108	-0.230495	-0.0395652
BAP1	-0.490127	-0.0381137	-0.272384	-0.127164
BARD1	0.215349	-0.059067	0.429777	-0.0251278
BARHL1	0.365952	-0.075712	-0.303451	-0.016832
BARHL2	0.437768	0.0196768	-0.084045	-0.0563892
BARX1	0.792484	-0.116678	-0.23469	0.00843144
BARX2	0.528228	0.0994053	-0.302791	-0.0163896
BASP1	-0.36472	-0.000634918	-0.049042	-0.474693
BATF	0.0944895	0.18528	-0.212794	-0.00338213
BATF2	0.83903	0.583533	-0.567849	-0.0253915
BATF3	-0.74224	0	-0.322179	-0.00226871
BAX	0.991447	-0.442543	-0.310674	-0.047403
BAZ1A	-0.722576	0.295985	1.11781	-0.0217052
BAZ1B	-0.0521479	-0.167672	0.685139	-0.0095619
BAZ2A	0.185224	0.0482392	-0.322049	-0.0168719
BAZ2B	-0.622173	0.422598	0.958445	0.124152
BBC3	0.967864	0.0689098	-0.277237	-0.0429773
BBIP1	-0.94402	0	0	0
BBOX1	0.0784016	0.0896375	0.0583996	-0.00804064
BBS1	-0.464739	0.230996	-0.565899	0.0873696
BBS10	0.327593	0	0.484667	-0.0113768
BBS12	-0.114478	0.000106042	0.183648	-0.056624
BBS2	-0.067646	0.142079	0.21042	0.248794
BBS4	0.10373	0.160647	0.443473	-0.0123019
BBS5	0.0192256	0.0453318	-0.123365	0.0774313
BBS7	-0.954582	0.0875458	0.528383	0.127562
BBS9	-0.361464	0.0209116	0.165902	0.122055
BBX	0.188753	0.315796	0.916018	0.0937493
BCAM	1.14511	0.0501076	-0.744235	0.0366327
BCAN	0.643108	-0.0173908	-0.0901936	0.0139207
BCAP29	0.0689207	-0.250938	0.375168	-0.130497
BCAP31	0.514686	-0.110448	-0.479899	0.00687969
BCAR1	0.0972521	0.0854632	-0.469267	0.0821141
BCAR3	-0.0571554	-0.140339	-0.0146384	-0.145567
BCAR4	0.135225	0	0	0
BCAS1	-0.1121	0.0309716	-0.0446966	-0.0914893
BCAS2	-0.795208	-0.0478446	0.476466	-0.0182674
BCAS3	0.219621	0.126515	-0.17717	0.175189
BCAS4	0.270761	0.12081	-0.248334	0.016451
BCAT1	0.0826732	-0.451461	1.14495	-0.496106
BCAT2	0.204294	-0.740009	-0.350083	-0.425593
BCCIP	-0.461545	-0.295222	0.758377	-0.122081
BCDIN3D	0.257226	0	-0.13026	-0.0406387
BCHE	-0.976098	0.791353	0.317582	0.743096
BCKDHA	0.460662	-0.157673	-0.602091	-0.292422
BCKDHB	-0.343476	-0.0406955	0.183233	-0.112251
BCKDK	0.545624	-0.055222	-0.492385	-0.0756711
BCL10	-0.221491	-0.110329	0.120466	-0.0444324
BCL11A	0.578574	0.0475732	-0.401786	0.181614
BCL11B	-0.243789	0.0613337	-0.290041	0.0469169
BCL2	0.59246	0.206376	-0.029909	0.300983
BCL2A1	-0.22635	0.00820397	0.384856	-0.299876
BCL2L1	-0.0409814	-0.273138	-0.281869	-0.276339
BCL2L10	0.289098	-0.0172588	-0.220638	-0.0054136
BCL2L11	0.0578221	0.124327	0.15131	0.300594
BCL2L12	0.201078	-0.112146	-0.274012	-0.0347952
BCL2L13	-0.091523	-0.088547	-0.010456	-0.101334
BCL2L14	0.412801	-0.0217806	0.086838	-0.0110102
BCL2L15	-0.214715	0	0.21971	-0.0838758
BCL2L2	0.0533231	-0.14851	-0.103586	-0.183511
BCL3	-0.335011	0.832913	-0.354078	-0.201051
BCL6	-0.50683	0.358842	0.0663314	-0.282456
BCL6B	-0.0713324	0.233566	-0.487471	0.0258216
BCL7A	0.219526	0.0111992	-0.217529	0.167994
BCL7B	-0.499956	-0.164371	-0.477518	-0.190474
BCL7C	0.266455	0.0164678	-0.484155	0.104218
BCL9	0.854371	-0.0561218	-0.202875	-0.149547
BCL9L	-0.202473	-0.120697	-0.279103	-0.0958202
BCLAF1	-0.243505	0.0346887	1.25513	0.00673475
BCMO1	-0.236155	0.158867	-0.0550955	0.0286175
BCO2	-0.921589	0	0.106613	0.0747806
BCOR	-0.119772	0.508574	-0.171711	0.129827
BCORL1	0.561479	0.155312	-0.303499	0.0359853
BCORP1	0.271631	0	0.169042	0.0292826
BCR	0.0658537	-0.502787	-0.339317	-0.101659
BCRP2	0.281613	0	-0.316487	-0.0468322
BCS1L	-0.152475	-0.258511	-0.393718	-0.135197
BDH1	0.728996	0	0.109341	-0.158188
BDH2	-0.47896	0.0281958	0.325186	0.261991
BDKRB1	0.219572	0.392377	0.146718	0.13565
BDKRB2	0.187078	0.0559237	0.0866784	0.0672618
BDNF	-0.540131	-0.131214	-0.220733	-0.0350834
BDP1	0.304369	0.234937	0.967124	0.0887354
BECN1	0.185184	-0.103357	0.67574	-0.102538
BEGAIN	-0.152446	0	-0.0814361	-0.00462902
BEND2	-0.00862241	0	0.0409954	0.000410501
BEND3	0.277076	0	-0.0739993	-0.0115207
BEND4	0.0756899	0	-0.176983	0.0408006
BEND5	-0.177397	0	-0.165055	0.0376081
BEND6	0.00398444	0	0.310177	0.00361428
BEND7	-0.0455939	0	-0.204054	0.0784253
BEST1	-0.42164	0	0.11116	-0.0715646
BEST2	0.68713	0	-0.126498	0.0187562
BEST3	-0.224856	0	0.0185879	-0.00924403
BEST4	0.53081	0	-0.300816	-0.0379284
BET1	-0.27351	-0.234039	-0.0695826	0.0775267
BET1L	0.338945	-0.156014	-0.438549	-0.0495857
BET3L	1.66324	0	0	0
BEX1	0.0918416	1.0066	-0.374668	0.204059
BEX2	0.208399	-0.491947	-0.136237	-0.0218604
BEX4	-0.463641	0	-0.141391	0.252191
BEX5	0.199177	0	-0.4822	0.38529
BFAR	0.59035	-0.328693	0.013399	-0.0926846
BFSP1	0.315589	0.108741	-0.312608	0.00469515
BFSP2	0.63708	0.0384494	-0.0288518	-0.0166905
BGLAP	0.0149778	-0.0225531	-0.242267	0.0711664
BGN	0.343107	-0.107612	-0.247423	-0.0164675
BHLHA15	0.692968	0	-0.0392195	-0.0240692
BHLHB9	-0.502036	0.154121	0.168176	0.136736
BHLHE22	-0.0581795	0	0.0253962	0.028082
BHLHE23	2.15245	0	-0.274631	-0.0111181
BHLHE40	-1.56466	0	-0.480128	0.37953
BHLHE41	0.54044	0	-0.143789	0.152571
BHMT	-0.559695	-0.0342777	0.064176	-0.0297105
BHMT2	-0.991264	-0.330868	0.070413	-0.00586274
BICC1	-0.551834	0.133523	0.84671	0.66463
BICD1	-0.527985	0.137637	0.419426	0.349452
BICD2	0.475425	0.20594	-0.015769	0.0272014
BID	0.0432678	-0.0689764	-0.0333953	-0.110932
BIK	0.285407	-0.0392317	-0.0542647	-0.0136412
BIN1	0.532955	-0.215746	-0.352232	-0.0234503
BIN2	-0.163306	0.0171065	0.404096	-0.309338
BIN3	-0.46581	0.0393448	-0.0624229	-0.0457007
BIRC2	-0.94644	0.627024	0.684334	0.141707
BIRC3	-0.565775	0.634455	1.33022	0.337863
BIRC5	0.832943	0.0618048	0.0277741	-0.0398759
BIRC6	-0.841919	0.143391	0.861896	0.0724169
BIRC7	0.604546	-0.0778356	-0.115154	0.0117157
BIRC8	-0.00353643	0.0124222	-0.172249	0.015627
BIVM	0.0245909	0.0431104	-0.219148	0.0647757
BLCAP	0.419526	-0.220675	-0.443381	-0.0991721
BLID	-0.493262	0	0.327795	0.129227
BLK	0.220356	0.211809	-0.0666713	0.0328571
BLM	-0.260864	-0.00120392	0.839025	-0.101132
BLMH	-0.102516	0.228201	0.278313	0.170625
BLNK	-0.129643	0.0450962	0.0837573	-0.00444687
BLOC1S1	0.460295	0.0295668	-0.845289	-0.141938
BLOC1S2	-0.630162	-0.116874	0.332441	-0.280733
BLVRA	0.0744241	-0.0402341	0.213041	-0.325303
BLVRB	0.63119	0.0291352	-0.465721	-0.337777
BLZF1	-0.484492	0.289931	1.40221	0.057872
BMF	0.730491	-0.0236576	-0.119544	0.164897
BMI1	-0.642866	0	0	0
BMP1	-0.350655	0.0339256	-0.0161698	0.695608
BMP10	0.490896	0.058811	-0.0132382	-0.00309258
BMP15	0.100304	-0.0314585	-0.123038	-0.0120342
BMP2	0.462782	0.0717083	-0.315965	0.183629
BMP2K	-0.681868	-0.239384	0.428834	0.0703656
BMP3	0.585958	-0.0518851	0.210192	0.495768
BMP4	-0.255679	0.148713	-0.348025	0.0957115
BMP5	-1.00427	0.628265	0.176014	0.702924
BMP6	0.309771	1.03323	-0.0774951	1.07848
BMP7	-0.197277	0.10155	-0.481633	-0.0293717
BMP8A	-0.907735	0.0397588	-0.189668	0.075967
BMP8B	0.479392	-0.0394986	-0.216633	-0.0136015
BMPER	-0.901296	0.00466882	-0.130772	0.22883
BMPR1A	-1.23899	0.0242917	0.536341	0.271306
BMPR1B	0.0126364	0.034886	-0.124262	-0.181086
BMPR2	0.109526	0.42734	0.265122	-0.098908
BMS1	-0.224815	0	0.730473	-0.283586
BMX	-0.361828	0.0846576	0.686557	0.161592
BNC1	-0.0374071	-0.0196161	0.407297	-0.0157867
BNC2	-0.211828	0.309668	0.443524	0.457252
BNIP1	-0.0629544	-0.253478	-0.0770918	-0.0322455
BNIP2	-0.990083	-0.097853	0.626178	-0.062683
BNIP3	-0.849841	0.0271738	-0.204216	-0.0880844
BNIP3L	-0.227651	0.200605	0.630787	0.128896
BNIPL	-0.200888	0.137647	-0.207021	0.0501572
BOC	0.445374	-0.0457028	0.180311	0.28986
BOD1	-0.00588177	0	-0.272744	0.23697
BOD1L	0.661842	0	0	0
BOD1P	-0.360536	0	0	0
BOK	0.502579	-0.332755	-0.51854	0.105901
BOLA1	0.387985	-0.143469	-0.431163	0.0363927
BOLA2B	0.412397	0	0	0
BOLA3	-0.285578	-0.348506	-0.118876	-0.086591
BOLL	-0.132349	-0.0141002	-0.112055	-0.0180688
BOP1	0.378524	-0.425634	-0.116378	-0.095579
BORA	-0.0295913	0	0.552936	-0.0911628
BPGM	-0.29776	-0.33855	0.518127	0.0606888
BPHL	-0.2974	0.0702713	-0.421969	0.0726022
BPI	-0.251195	0.131584	0.253367	-0.0697574
BPIFA1	-2.27597	0	-0.113994	-1.75764
BPIFA3	-0.178122	0	-0.040694	0.0181267
BPIFB1	-1.71957	0	-1.05859	-2.50115
BPIFB2	0.734532	0	-0.0636877	-0.197624
BPIFB3	-0.139706	0	-0.164568	-0.0126615
BPIFB4	0.497329	0	-0.0108894	0.0181808
BPIFB6	0.271151	0	-0.0726714	-0.00619462
BPIFC	-0.16791	0	0.00686327	0.00354347
BPNT1	-0.11323	-0.135235	0.111338	-0.0772531
BPTF	0.191494	0	0.517647	0.109961
BPY2B	0.0248726	0.0659414	-0.0757715	0.045636
BRAF	0.824606	-0.0826582	0.188707	0.220479
BRAP	0.370203	0.021108	0.173384	-0.070212
BRAT1	0.532004	0	-0.271126	-0.0014983
BRCA1	0.00323181	0.00762803	0.575502	-0.0999699
BRCA2	0.0880937	0.00383342	0.829767	-0.109457
BRCC3	-0.130929	0	1.37931	-0.0846628
BRD1	0.0872107	0.0520651	-0.311928	0.148919
BRD2	0.210519	0.186587	-0.213089	-0.0324948
BRD3	1.09037	0.191104	-0.218943	0.064803
BRD4	0.324311	0.0457253	-0.337553	-0.0361857
BRD7	0.0668232	0.369954	0.62715	0.0214836
BRD7P3	-1.02817	0	0.0633724	-0.0079243
BRD8	0.248979	0.0997173	0.338874	0.0349524
BRD9	-0.0596205	0.174543	0.0803524	0.0444697
BRDT	0.277003	-0.0120998	0.0681303	0.0299817
BRE	0.252321	-0.254623	-0.0651009	0.00376272
BRF1	0.454908	-0.0337338	-0.420368	0.0706744
BRF2	0.0453362	-0.479208	-0.145148	-0.0343396
BRI3	0.312548	-0.45412	-0.600268	-0.155838
BRI3BP	1.05149	-0.10509	-0.0486818	-0.179378
BRIP1	-0.0359895	0.071716	0.988322	-0.0745596
BRIX1	-1.18849	0	0.374691	-0.160933
BRK1	-0.399076	0	-0.381814	-0.0303256
BRMS1	0.384464	-0.393728	-0.22522	-0.119052
BRMS1L	-1.22876	-0.028669	0.605863	0.0158434
BROX	-0.33423	0	0.933288	-0.177758
BRP44	-0.359478	-0.177871	0	0
BRP44L	-0.0938906	0.18188	0	0
BRPF1	0.593682	0.0513347	-0.0115219	-0.0881521
BRPF3	0.202157	0.0493211	-0.100124	-0.103738
BRS3	0.507238	-0.106304	0.0881806	-0.00712552
BRSK1	0.394947	0.0737105	-0.138862	0.0144153
BRSK2	0.445657	0.00175197	-0.155967	0.0182168
BRWD1	-0.222949	0.00638021	0.671908	0.316622
BRWD1-IT2	0.14982	0	0	0
BRWD3	-0.759856	-0.0253067	1.0285	-0.00498179
BSCL2	0.134071	0.0767746	-0.567061	-0.0243482
BSDC1	0.602824	0.384145	-0.397986	0.10492
BSG	0.157667	-0.00581491	-0.311576	-0.0635139
BSN	0.379785	0.0962321	-0.164166	-0.0153416
BSND	0.152543	-0.0744374	-0.0991699	-0.00344904
BSPRY	0.826868	0	-0.225768	0.0665636
BST1	-0.00995078	-0.200696	-0.0743383	-0.291901
BST2	-0.470633	1.05138	-0.942853	0.346047
BTAF1	-1.23928	0.470122	0.984439	0.18809
BTBD1	-0.8195	0.0101323	0.335604	0.1111
BTBD10	-0.242442	0.0186178	0.0612615	-0.00417632
BTBD11	-0.529999	0.208632	-0.219195	0.0402236
BTBD16	-0.858154	0	0.396367	-0.0250562
BTBD19	0.339114	0	0	0
BTBD2	0.172437	0	-0.528972	-0.0908085
BTBD3	-0.359264	0.00664516	0.0256051	-0.0985093
BTBD6	-0.0560141	-0.0576953	-0.515563	-0.0431157
BTBD7	0.211987	-0.0416021	0.378315	-0.0367304
BTBD8	0.11611	-0.0651567	0.12952	0.169573
BTBD9	-0.131436	-0.0795367	0.189943	0.189621
BTC	1.31305	0.239873	0.0750702	0.0723922
BTD	-0.0558821	-0.177253	-0.129607	-0.0168813
BTF3	-0.136577	-0.168301	0.0294542	0.0320721
BTG1	-0.355113	0.468582	0.011471	0.317624
BTG2	-0.558421	0.619623	-0.366553	0.493201
BTG3	-0.0854425	0.150347	0.49087	-0.0243846
BTG4	-0.301928	0.0960766	-0.210829	0.019738
BTK	0.190255	0.521316	0.405531	0.00621162
BTLA	-0.273809	0.155057	0.252693	0.102509
BTN1A1	-0.121654	0.0687218	-0.112809	0.014111
BTN2A1	0.0649541	0.332562	-0.162628	-0.00301851
BTN2A2	0.460801	0.151797	-0.248792	0.0670739
BTN2A3P	1.08893	0	-0.0968549	0.0194838
BTN3A1	0.134072	0.489845	-0.151236	0.436612
BTN3A2	0.075508	1.21655	-0.168427	0.127917
BTN3A3	0.101293	0.821218	0.0223627	0.276648
BTNL2	0.00934098	-0.0178812	-0.0840525	-0.0109329
BTNL3	-1.83444	-0.0125883	-0.250382	-0.0483434
BTNL8	1.26512	0.0709245	-0.236424	-0.104075
BTNL9	-0.978666	0.587173	-0.940359	-0.66332
BTRC	0.182055	-0.0217408	0.421695	0.153537
BUB1	-0.0953863	-0.0226073	0.909906	-0.168977
BUB1B	0.437034	0.0052667	0.798821	-0.0819043
BUB3	-0.0829725	-0.0570195	0.317194	0.0258197
BUD13	0.236638	0	-0.0243565	-0.0311475
BUD31	-0.661468	0	0.0405928	-0.0694594
BVES	-0.776582	-0.288212	-0.291228	-0.257836
BYSL	-0.00361447	-0.420214	0.164345	-0.134984
BZRAP1	-0.171443	0.665835	-0.217947	0.0554282
BZW1	-0.793302	0.0317362	1.12728	-0.134629
BZW2	-0.157565	-0.321372	0.664529	-0.0589161
C10orf10	0.769236	2.28623	-1.33213	1.39454
C10orf107	-0.802206	0.507768	-0.523965	-0.212916
C10orf11	0.769183	0.191223	-0.244273	0.339047
C10orf111	-0.030629	0.15228	-0.107358	-0.0220937
C10orf114	0.618962	0.0317307	0	0
C10orf116	-0.0596122	0.612573	0	0
C10orf118	0.380022	-0.00346452	0	0
C10orf12	0.0139528	-0.0299246	0.952684	-0.0501911
C10orf122	-0.0803749	0	0	0
C10orf125	0.693729	-0.381833	0	0
C10orf128	-0.240667	0	0	0
C10orf136	0.00934391	0	0	0
C10orf137	-1.00055	0.267549	0	0
C10orf140	-0.573868	0	0	0
C10orf2	-0.434693	0	0.234452	-0.0392492
C10orf25	0.0769595	-0.0657765	-0.576953	0.0431923
C10orf26	0.0138553	-0.199026	0	0
C10orf27	0.74932	0.059112	0	0
C10orf28	-0.409871	0.227379	0	0
C10orf32	-0.69827	-0.0551441	0.299781	0.131707
C10orf35	0.437922	-0.548312	-0.0966933	0.000877679
C10orf46	0.0820336	-0.144684	0	0
C10orf47	0.188149	0.0740653	0	0
C10orf53	0.0203582	-0.0247308	-0.136518	0.0147121
C10orf54	-0.0761359	-0.382136	-0.607017	-0.225201
C10orf57	0.0832371	0.108658	0	0
C10orf58	-0.124993	0.2865	0	0
C10orf62	0.287143	0.0066356	-0.120561	-0.0177855
C10orf67	0.351264	0.225275	-0.600058	0.0232406
C10orf68	-0.454328	0.0135214	0	0
C10orf76	-0.143741	-0.0166925	0.0906392	0.00506529
C10orf81	-0.209656	0.522745	0	0
C10orf82	0.0624748	-0.0960861	0.0111359	0.0110873
C10orf88	-0.60408	0.166591	0.213588	-0.0515591
C10orf90	-0.0204397	0.0570501	-0.0606448	0.00767561
C10orf91	0.566315	0.0207479	-0.219889	0.00568036
C10orf92	0.513816	0.534617	0	0
C10orf93	-0.47132	-0.0153003	0	0
C10orf95	0.665405	-0.151913	-0.237648	0.0115014
C10orf96	-0.0353545	-0.0358605	0	0
C11orf1	-0.0308758	-0.308786	-0.402861	0.0187039
C11orf10	0.385869	-0.0949113	0	0
C11orf16	0.418846	0.198587	-0.332739	-0.0391627
C11orf2	0.23649	-0.188945	0	0
C11orf21	-0.0180898	0	-0.236478	0.00533587
C11orf24	-0.278405	-0.236158	-0.383669	-0.0881965
C11orf30	0.633021	0.00634123	0.445922	0.188387
C11orf31	0.166806	-0.129136	-0.311982	0.0974483
C11orf35	0.873485	-0.0611746	0	0
C11orf36	0.37314	-0.0202269	0	0
C11orf40	0.291155	-0.00567237	-0.0747832	-0.00590069
C11orf41	-0.00593615	0	0	0
C11orf42	0.569341	-0.00358855	-0.177565	-0.00473543
C11orf44	0.0798364	-0.043451	0.00864551	0.043343
C11orf45	0.074896	-0.0660777	-0.125482	0.00887016
C11orf46	-0.533501	0.149043	0	0
C11orf48	0.374985	-0.389578	0	0
C11orf49	0.484399	-0.138289	-0.4461	0.0339967
C11orf51	0.67762	-0.01368	0	0
C11orf52	0.1774	-0.279741	-0.451418	-0.078439
C11orf54	0.121681	0.0130345	0.16981	0.0506205
C11orf57	0.619632	0	0.704781	-0.00139288
C11orf58	0.117433	0	0.598709	0.0569152
C11orf61	-0.857474	0.0517413	0	0
C11orf63	-0.865419	-0.100649	0.408528	0.0986467
C11orf65	0.542467	0.0078459	0.14817	0.0334331
C11orf67	0.969029	0	0	0
C11orf68	0.579288	0	-0.520406	-0.00801822
C11orf70	-0.421886	0.301667	0.116436	-0.12337
C11orf71	-0.223393	-0.339507	-0.5716	-0.0612666
C11orf73	-0.24231	0	-0.373344	0.0831138
C11orf74	-0.0538207	0	-0.031625	-0.0524665
C11orf75	-0.0562121	0	0	0
C11orf80	-0.77385	0	-0.236339	0.0292853
C11orf82	-0.409108	0	0	0
C11orf83	0.411454	0	-0.262994	-0.033177
C11orf84	0.659739	0	-0.383229	0.0422449
C11orf85	-0.488084	0	-0.118549	0.0163165
C11orf86	0.0791982	0	-0.131267	0.0246094
C11orf87	-0.0502652	0	-0.167779	0.0537988
C11orf88	-0.0873147	0	-0.420023	-0.164698
C11orf9	0.0566727	-0.0273256	0	0
C11orf92	0.523649	0	0	0
C11orf93	-1.1501	0	0	0
C11orf95	-0.0993338	0	-0.250747	0.0138465
C11orf96	-0.149298	0	-0.428791	0.459793
C12orf10	0.592265	-0.218169	-0.553019	0.00490235
C12orf11	-0.739297	-0.0250866	0	0
C12orf12	-0.537997	0.0793371	0	0
C12orf23	-1.05224	0.268128	0	0
C12orf24	0.760196	-0.38342	0	0
C12orf26	0.596875	-0.0500957	0	0
C12orf28	-0.662044	0.2912	0	0
C12orf29	-0.682314	0.0496497	0.51105	0.0164063
C12orf32	-0.12445	-0.0339049	0	0
C12orf33	-0.970263	0	0	0
C12orf34	0.122089	-0.134174	0	0
C12orf35	-0.0280456	0.149898	0	0
C12orf36	-0.129501	-0.0267196	0.000896517	-0.0246445
C12orf37	-0.0617091	0	0	0
C12orf39	-0.730957	0.119896	0	0
C12orf4	-0.102134	-0.430313	1.03057	-0.232425
C12orf40	-0.311099	0.015018	-0.105387	-0.0339926
C12orf42	0.296096	0.0240739	-0.0976859	0.0301464
C12orf43	0.604008	-0.0415003	-0.170884	-0.129323
C12orf44	-0.100756	-0.136229	0	0
C12orf45	0.526784	-0.126729	0.220117	0.0681691
C12orf47	-0.108864	-0.0678688	0	0
C12orf48	-0.401604	-0.0178651	0	0
C12orf49	-0.134395	-0.401086	-0.438089	-0.105167
C12orf5	-0.549532	-0.358624	0.919565	-0.336433
C12orf50	0.012696	-0.0290109	0.0924027	0.0129595
C12orf51	0.0309421	0	0	0
C12orf52	0.260508	-0.209512	0	0
C12orf53	0.126201	0.141735	0	0
C12orf54	0.0437417	0.147231	-0.0991411	0.0391618
C12orf56	0.657261	0	-0.0172007	-0.0111153
C12orf57	0.287375	-0.272282	-0.772141	0.147287
C12orf59	-0.217178	-0.225171	0	0
C12orf60	-0.0940618	-0.169315	0.15297	-0.0249088
C12orf61	0.00962251	-0.0827791	-0.193032	0.0256969
C12orf62	0.28226	0.36284	0	0
C12orf63	0.224972	0	0	0
C12orf65	0.845083	0	0.12474	-0.0112378
C12orf66	-0.615015	0	0.0376991	0.0231205
C12orf68	-0.141492	0	0	0
C12orf69	-0.317125	0	0	0
C12orf70	-0.490083	0	0	0
C12orf73	0.0193369	0	0	0
C12orf74	0.0150666	0	-0.00485871	-0.0600959
C12orf76	-0.0745082	0	-0.15765	-0.00679965
C13orf15	-0.530831	0	0	0
C13orf16	-0.0616269	0.0999668	0	0
C13orf26	-0.220263	-0.0672779	0	0
C13orf27	-0.348479	0	0	0
C13orf30	0.705577	0	0	0
C13orf33	-0.277057	0	0	0
C14orf1	-0.129437	0.0529046	-0.444557	-0.259531
C14orf101	0.651095	0.118726	0	0
C14orf102	0.199064	0.288244	0	0
C14orf105	-0.0260537	-0.0426025	0.0788215	-0.0063458
C14orf109	0.242318	0	0	0
C14orf118	-1.04684	0.0869262	0	0
C14orf119	0.0471139	-0.128607	-0.215319	-0.124061
C14orf126	-0.253467	-0.377706	0	0
C14orf128	0.288879	0	0	0
C14orf129	-1.04669	-0.0876134	0	0
C14orf133	0.172816	-0.229351	0	0
C14orf135	-1.14769	0.211231	0	0
C14orf142	-0.561864	-0.0367899	0.0711562	-0.246465
C14orf149	-0.558568	-0.292268	0	0
C14orf159	-0.100421	0.0965331	-0.302783	0.0511564
C14orf162	1.08043	0.099516	0	0
C14orf166	-0.106117	0.199844	0.243417	-0.121487
C14orf167	0.292658	0	0	0
C14orf169	0.441963	-0.312185	-0.194074	-0.0638802
C14orf177	0.00257103	0	-0.00519546	0.00913634
C14orf178	-0.910582	0	-0.203849	-0.0511465
C14orf182	-0.208874	0	-0.0610069	0.0617253
C14orf183	-0.0269391	0	0.372875	-0.0604478
C14orf2	0.641978	-0.353609	-0.537341	-0.0724111
C14orf21	0.581657	-0.0253191	0	0
C14orf28	-0.387694	0.174184	-0.0233698	-0.0024534
C14orf37	0.589655	0.000134226	0.27765	0.113099
C14orf39	-0.257847	-0.0176316	0.0977461	0.00134747
C14orf43	0.177052	0.327825	0	0
C14orf45	-1.44693	0.0344225	0	0
C14orf48	0.0838111	-0.0371935	0	0
C14orf49	-0.624867	0.112019	0	0
C14orf56	0.122172	0	0	0
C14orf79	-0.390237	-0.00747716	-0.343378	-0.0356262
C14orf80	0.452901	0.1206	-0.188471	0.00273444
C14orf81	-0.926946	0	0	0
C14orf91	0.0753077	0	0	0
C14orf93	0.285798	-0.277338	-0.234273	-0.123561
C15orf17	-0.349197	-0.148528	0	0
C15orf2	0.676461	-0.0227769	0	0
C15orf23	0.401501	-0.299103	0	0
C15orf24	-0.234368	-0.319178	0	0
C15orf26	-0.843818	0.270125	-0.279481	-0.136641
C15orf27	0.49013	-0.0122404	-0.0388202	-0.000529452
C15orf29	-0.367522	-0.00471025	0	0
C15orf32	0.0855031	-0.0717265	-0.109154	-0.0154518
C15orf33	-0.404281	0.0238914	0	0
C15orf37	0.287483	-0.0489503	-0.246494	0.0111455
C15orf38	0.55035	-0.298314	0	0
C15orf39	0.321948	-0.0350348	-0.395653	-0.069165
C15orf40	-0.203888	0.0181985	-0.140069	-0.0391702
C15orf41	-0.265116	-0.0356241	0.131816	-0.00612949
C15orf42	-0.150982	-0.0679271	0	0
C15orf43	-0.0263953	-0.00835972	-0.0104379	-0.00626328
C15orf44	-0.103256	-0.256265	0	0
C15orf48	0.246262	0.247095	-0.0254093	-0.158238
C15orf5	-0.135275	0.0593918	0	0
C15orf50	-0.0222274	0	0	0
C15orf52	-0.212672	0	-0.26482	0.010126
C15orf55	-0.0778022	0	0	0
C15orf56	-0.348577	0	-0.293146	-0.0320422
C15orf57	-0.0818508	0	-0.0332163	0.050184
C15orf59	-0.0633872	0	-0.572279	0.0891838
C15orf60	0.0341382	0	0	0
C15orf61	0.792329	0	-0.660268	0.148886
C15orf62	0.380279	0	-0.147056	-0.0417374
C15orf63	-0.0146646	0	0	0
C16orf11	2.24535	0	0	0
C16orf13	0.528788	0	-0.584443	0.0345061
C16orf3	0.966965	-0.0391795	-0.0443401	-0.0102692
C16orf42	0.514523	0	0	0
C16orf45	-0.00888386	0.00518267	-0.235077	0.0661042
C16orf46	0.00920284	0.0549688	-0.152356	0.00708526
C16orf48	0.395722	0.388724	0	0
C16orf5	0.836821	0.0947401	0	0
C16orf52	-0.692973	0	0.19011	-0.0176089
C16orf53	0.00976522	0.230267	0	0
C16orf54	-0.0462911	0.0279543	-0.267143	-0.157215
C16orf55	-0.139494	0.0837847	0	0
C16orf57	0.0551967	-0.0693544	0	0
C16orf58	-0.0545327	0.00879662	-0.538213	0.0905202
C16orf59	0.602303	0	-0.160781	-0.00845377
C16orf61	0.0823299	0.0847302	0	0
C16orf62	0.258569	0	0.0415822	-0.144877
C16orf7	-0.246914	0.00917853	0	0
C16orf70	0.325749	0	-0.27637	-0.121875
C16orf71	-0.247138	0	-0.248901	-0.00422657
C16orf72	-0.240747	0	0.0985376	0.0765245
C16orf73	0.296564	0	0	0
C16orf74	0.502691	0	-0.178848	0.0478853
C16orf78	0.72945	-0.0322116	-0.0203643	-0.0237073
C16orf79	-0.0223793	0	0	0
C16orf80	-0.0663146	0.102643	-0.371296	0.120935
C16orf82	0.450402	0	-0.0852487	0.0194409
C16orf86	0.57206	0	-0.162346	0.000997473
C16orf87	-0.515344	0	0.423687	-0.000861422
C16orf88	0.122452	0	0	0
C16orf89	0.793882	0	-0.467674	0.680784
C16orf92	0.653139	0	-0.129449	-0.0189503
C16orf93	-0.331451	0	-0.269267	-0.0676258
C16orf95	1.0521	0	-0.121195	-0.0113257
C17orf101	0.513948	0	0	0
C17orf103	0.809298	0	0	0
C17orf104	0.0577461	0	0.065047	-0.00185125
C17orf105	0.806989	0	0.0104718	0.0220641
C17orf108	0.0574993	0	0	0
C17orf28	0.320391	-0.111079	0	0
C17orf39	0.730785	-0.0199856	0	0
C17orf42	-0.702462	-0.000825902	0	0
C17orf46	0.195554	0.00831712	0	0
C17orf47	0.0552496	-0.0521047	0.231041	0.00159799
C17orf48	0.0810945	-0.230812	0	0
C17orf49	-0.0931819	-0.058702	-0.795075	0.0656821
C17orf50	0.312536	-0.0329219	-0.193817	-0.00585685
C17orf51	0.424286	0	-0.0506888	-0.00697697
C17orf53	0.0343265	-0.0824589	0.0592846	0.0433309
C17orf56	-0.537357	-0.05123	0	0
C17orf57	-0.00523121	0.0298164	0	0
C17orf58	-0.40357	-0.250524	-0.206864	-0.0189611
C17orf59	0.870662	-0.339646	-0.220012	-0.027619
C17orf61	0.367282	-0.104542	0	0
C17orf62	0.16958	-0.309206	-0.327298	-0.137434
C17orf63	0.735047	-0.114303	0	0
C17orf64	0.393751	-0.0180542	-0.0279859	0.0096504
C17orf65	0.352223	-0.239471	0	0
C17orf66	-0.993001	0.0506124	0	0
C17orf67	-0.697754	0	0	0
C17orf69	0.41931	0.509274	0	0
C17orf70	0.291092	-0.0841639	-0.192696	0.110549
C17orf72	0.178947	0	0	0
C17orf74	0.834989	-0.0278632	-0.0133706	-0.0167766
C17orf75	-0.291981	0.022107	0.1815	-0.062989
C17orf76	0.7788	0.0361847	0	0
C17orf76-AS1	-0.227933	0	0	0
C17orf77	-0.0161116	0.0824566	0.0483955	0.0156386
C17orf78	0.00711577	0.119091	-0.0363677	-0.0131796
C17orf79	0.125821	-0.112839	0	0
C17orf80	-0.546719	-0.20647	0.466011	-0.00669758
C17orf81	-0.130962	-0.183833	0	0
C17orf85	0.00334845	0.051299	0.305326	0.0196352
C17orf87	0.485663	0	0	0
C17orf88	0.823583	0	0	0
C17orf89	0.372974	0	0	0
C17orf90	0.653209	0	0	0
C17orf97	0.400742	0	-0.594502	-0.135094
C17orf98	0.082664	0	0	0
C18orf1	-0.115395	-0.00592575	0	0
C18orf10	0.0497627	0.175943	0	0
C18orf15	0.50343	0	0	0
C18orf18	0.0748847	0	0	0
C18orf19	-1.23667	-0.406608	0	0
C18orf21	-0.261385	-0.075381	0.451757	-0.168418
C18orf23	1.1863	0	0	0
C18orf25	-0.542075	-0.0124738	0.570834	-0.0261329
C18orf26	-0.12469	0.0668995	0	0
C18orf32	0.273685	0	-0.269458	-0.0895582
C18orf34	-0.174349	-0.353272	0	0
C18orf45	-0.381233	0.000629	0	0
C18orf49	0.480381	0	0	0
C18orf54	0.0127133	0.236116	0.304692	0.165343
C18orf55	-0.175774	-0.429748	0	0
C18orf56	-0.282151	-0.160606	0	0
C18orf57	-0.0165969	0	0	0
C18orf8	-0.0753016	0.0515782	0.129878	0.0185034
C19orf12	-0.271684	-0.0169965	-0.0941383	0.0352852
C19orf18	-0.534661	-0.0397453	-0.0608777	-0.0214682
C19orf2	-0.495818	0.00545571	0	0
C19orf20	0.345631	-0.282718	0	0
C19orf21	0.196702	0.0997969	0	0
C19orf22	0.129792	0.0192095	0	0
C19orf23	0.781515	-0.139687	0	0
C19orf24	1.25045	-0.562012	-0.312132	-0.0993676
C19orf25	0.856011	0.0721633	-0.382068	0.0319561
C19orf26	0.692039	0.0389001	-0.184297	0.00361159
C19orf28	0.369212	-0.238602	0	0
C19orf29	-0.0669328	-0.25872	0	0
C19orf33	0.452646	-0.0752308	-0.756518	-0.0427387
C19orf34	0.22315	-0.122384	0	0
C19orf38	0.0620945	0	0	0
C19orf39	0.299783	0	0	0
C19orf40	0.148196	-0.243896	0.148308	-0.0301149
C19orf42	-0.124399	0	0	0
C19orf43	-0.177265	0	-0.624358	0.0653636
C19orf44	0.548371	0	-0.208968	0.0336313
C19orf46	0.437262	0	0	0
C19orf47	0.693152	0	-0.311119	-0.0407883
C19orf48	0.40727	-0.547355	-0.144104	-0.0407787
C19orf50	0.000174444	0	0	0
C19orf51	0.498116	0	0	0
C19orf52	0.26696	0	-0.3885	-0.0526232
C19orf53	0.445721	0	-0.3264	-0.199537
C19orf55	0.602626	-0.0730772	0	0
C19orf56	0.312911	0	0	0
C19orf57	-0.153978	0	-0.16864	-0.000273006
C19orf59	0.452197	0	0	0
C19orf6	-0.234933	-0.0544413	0	0
C19orf60	0.323919	0	-0.562668	0.00596527
C19orf63	0.299388	0	0	0
C19orf66	-0.211268	0	-0.599809	0.128545
C19orf68	0.978528	0	-0.18421	0.0393227
C19orf70	0.400834	0	-0.0699944	0.0278403
C19orf73	1.48291	0	-0.328741	-0.0249747
C19orf75	0.141417	0	0	0
C19orf76	-0.401007	0	0	0
C19orf77	0.497295	0	0	0
C19orf79	0.269498	0	0	0
C19orf80	-0.048651	0	-0.244931	-0.00647168
C1D	-0.293038	-0.0118922	-0.203022	-0.270564
C1GALT1	0.155049	0.0244123	0.720521	-0.22128
C1GALT1C1	-0.620051	-0.0835777	0.151364	-0.112574
C1orf100	0.0516308	0.0213337	0.0668895	0.00888783
C1orf101	-0.521943	0.173251	0.153212	0.146884
C1orf105	0.0513115	-0.0389	0.0423104	0.0217003
C1orf106	-0.321341	-0.421185	-0.0570537	-0.012139
C1orf109	-0.365795	-0.334725	-0.0492934	0.0605689
C1orf110	-0.233906	0.131316	0.479157	-0.273974
C1orf111	0.613999	-0.0852567	-0.0964145	-0.000938763
C1orf112	0.490879	-0.108434	0.463301	0.0537734
C1orf114	-0.270597	0.0827165	0	0
C1orf115	-0.607045	0.0905384	-0.40896	-0.0200421
C1orf116	-0.19029	-0.6419	-0.416594	-0.283741
C1orf122	-0.0276695	-0.369134	-0.34259	-0.051612
C1orf123	-0.26453	-0.114535	-0.0273286	0.04895
C1orf124	-0.424846	-0.193147	0	0
C1orf127	0.226037	-0.111833	-0.119901	-0.0231579
C1orf129	0.530026	0.0658613	0	0
C1orf131	-0.0702861	-0.392871	0.150349	-0.0183282
C1orf133	-0.0360156	0	0	0
C1orf135	0.486166	0.0242289	0	0
C1orf144	0.260562	-0.179967	0	0
C1orf145	-0.379965	0	-0.308116	-0.0679632
C1orf150	-0.131573	-0.241797	0	0
C1orf158	0.956781	0.544337	-0.603385	-0.137178
C1orf159	-0.0292792	0.0463195	-0.227698	0.0169362
C1orf162	0.325144	-0.271271	-0.173025	-0.439614
C1orf168	-0.511283	0.115883	-0.307744	-0.0750366
C1orf170	0.735037	0	0	0
C1orf172	0.647319	-0.451892	0	0
C1orf173	1.21519	0.727804	0	0
C1orf174	-0.597331	0	0.139658	-0.134544
C1orf177	0.230519	-0.0627928	-0.0970933	-0.0166993
C1orf182	0.561147	0.0375236	0	0
C1orf183	0.721226	-0.158772	0	0
C1orf186	0.284308	-0.349656	-0.164536	0.286674
C1orf187	0.364277	-0.0486977	0	0
C1orf190	1.10646	0.0381687	0	0
C1orf192	0.591309	0.146789	-0.615056	-0.362513
C1orf198	-0.347449	0.154662	-1.01356	0.250204
C1orf201	-0.279974	-0.0982703	0	0
C1orf204	-0.752984	0	0	0
C1orf21	-0.00771033	0.175511	0.194179	0.0477609
C1orf210	0.644763	0.0286311	-0.448053	-0.29108
C1orf212	-0.947401	0	0	0
C1orf213	-0.542232	0	-0.145436	0.043309
[truncated: 26,747 more rows]
